# Supplementary material for: Endometrial cancer progression driven by PTEN-deficiency requires miR-424(322)~503
Source: Cell Death Dis. 2025 Oct 6;16(1):705. doi: 10.1038/s41419-025-08022-z (PMC12501053; doi:10.1038/s41419-025-08022-z)
Supplement: Supplementary file 2 — Supplementary Tables S1-S2 [file 41419_2025_8022_MOESM2_ESM.xls]

## Sheet: Suppl. Table-1
Supplementary Table S1 (miRNA_seq PTEN KO Vs Wt)	baseMean	log2FoldChange	lfcSE	stat	pvalue	padj	FoldChange
mmu-miR-5114-5p	395.095	3.93787	0.434207	9.0691	1.20002e-19	5.26809e-17	15.3256
mmu-miR-672-5p	1043.07	3.37726	0.394763	8.55516	1.17702e-17	2.58356e-15	10.391
mmu-miR-100-5p	8549.31	2.45709	0.311286	7.89336	2.94149e-15	4.30438e-13	5.49109
mmu-miR-322-5p	1618.59	2.45807	0.314737	7.80994	5.72157e-15	6.27942e-13	5.49483
mmu-miR-351-5p	8005.22	2.5683	0.394666	6.50754	7.63922e-11	6.70723e-09	5.93111
mmu-miR-879-5p	130.803	-3.78217	0.586168	-6.45236	1.10121e-10	8.05719e-09	0.0726866
mmu-miR-1249-3p	326.514	-2.27982	0.379403	-6.00897	1.86703e-09	1.17089e-07	0.205923
mmu-miR-221-3p	6666.04	1.68139	0.285127	5.89699	3.70199e-09	2.03147e-07	3.20736
mmu-miR-210-3p	23143.7	1.83747	0.328918	5.58641	2.31817e-08	1.13075e-06	3.57383
mmu-miR-6978-3p	151.196	2.31934	0.417607	5.55387	2.79413e-08	1.22662e-06	4.99103
mmu-miR-375-3p	10583.3	1.62914	0.294349	5.53472	3.11721e-08	1.24405e-06	3.09329
mmu-miR-187-3p	1304.93	-1.63167	0.30429	-5.36222	8.22048e-08	3.00733e-06	0.322715
mmu-miR-192-5p	61138	2.23965	0.422745	5.29787	1.17162e-07	3.67386e-06	4.72282
mmu-miR-222-3p	9560.44	1.57297	0.296772	5.30026	1.15641e-07	3.67386e-06	2.97516
mmu-miR-322-3p	253.89	2.05333	0.388656	5.28317	1.26966e-07	3.71586e-06	4.15064
mmu-miR-125b-5p	16053.8	1.50638	0.298532	5.04596	4.51255e-07	1.1653e-05	2.84096
mmu-miR-101a-3p	23916.9	-1.76109	0.348456	-5.05398	4.32707e-07	1.1653e-05	0.295026
mmu-miR-210-5p	2301.11	1.51626	0.309231	4.90333	9.42261e-07	2.23803e-05	2.86048
mmu-miR-98-3p	161.416	-2.03818	0.416133	-4.89791	9.68622e-07	2.23803e-05	0.243471
mmu-miR-181a-1-3p	168.771	-1.92241	0.399477	-4.81232	1.49185e-06	3.27462e-05	0.263813
mmu-miR-221-5p	756.628	1.49583	0.311896	4.79591	1.61938e-06	3.38528e-05	2.82026
mmu-miR-6972-3p	90.3261	3.01226	0.635694	4.73853	2.15276e-06	4.13785e-05	8.06825
mmu-miR-33-5p	145.559	-1.97812	0.41758	-4.73711	2.16789e-06	4.13785e-05	0.25382
mmu-miR-194-5p	2358.87	1.90273	0.404403	4.70504	2.5382e-06	4.64278e-05	3.7392
mmu-miR-411-5p	1198.35	-2.09245	0.445715	-4.69459	2.67143e-06	4.69103e-05	0.234482
mmu-miR-199b-3p	3179.61	-1.8031	0.38602	-4.67101	2.99729e-06	5.06082e-05	0.286558
mmu-miR-199a-3p	3211.77	-1.79106	0.384521	-4.65791	3.19435e-06	5.19378e-05	0.288959
mmu-miR-136-5p	43.7665	-3.40223	0.747504	-4.55145	5.32765e-06	8.353e-05	0.0945861
mmu-miR-199a-5p	1680.58	-1.70843	0.380581	-4.48901	7.1556e-06	0.000106841	0.305993
mmu-miR-196b-5p	430.265	-2.24544	0.50147	-4.47772	7.54456e-06	0.000106841	0.210889
mmu-miR-136-3p	231.702	-2.37821	0.530567	-4.48239	7.38101e-06	0.000106841	0.192348
mmu-miR-193a-3p	472.243	-1.68876	0.399146	-4.23095	2.32709e-05	0.000317501	0.310192
mmu-miR-214-5p	98.3018	-2.10792	0.498886	-4.22526	2.38668e-05	0.000317501	0.231981
mmu-miR-450b-5p	201.38	1.88125	0.447381	4.20504	2.61039e-05	0.000337047	3.68395
mmu-miR-381-3p	92.9614	-2.39252	0.571289	-4.18794	2.81503e-05	0.000353085	0.190449
mmu-miR-298-5p	4583.91	-1.26589	0.30566	-4.1415	3.45036e-05	0.000420752	0.415843
mmu-miR-155-5p	651.975	-1.4745	0.358437	-4.11369	3.8938e-05	0.000461994	0.359858
mmu-miR-3968	865.534	1.20635	0.303145	3.97943	6.90812e-05	0.00079807	2.30752
mmu-miR-30c-2-3p	786.526	1.31322	0.332202	3.9531	7.71464e-05	0.000868392	2.48496
mmu-miR-873a-5p	209.533	8.75583	2.22024	3.94364	8.02555e-05	0.000880804	432.284
mmu-miR-92b-3p	3869.52	1.25396	0.319265	3.92764	8.57825e-05	0.000918501	2.38495
mmu-miR-125b-1-3p	1719.93	1.52599	0.389655	3.91625	8.99354e-05	0.000940039	2.87984
mmu-miR-21a-3p	12687.1	-1.55623	0.399029	-3.90004	9.6178e-05	0.00098191	0.340039
mmu-miR-486-5p	3308.47	-1.09166	0.2876	-3.79576	0.000147192	0.00146858	0.469221
mmu-miR-3107-5p	3299.59	-1.0874	0.287583	-3.78115	0.000156105	0.00152289	0.47061
mmu-miR-101b-3p	6932.51	-1.21819	0.326236	-3.73408	0.000188401	0.001798	0.429821
mmu-miR-802-5p	20.8744	-3.26393	0.878255	-3.71638	0.000202094	0.00188765	0.104102
mmu-miR-350-3p	56.676	-2.04602	0.557737	-3.66843	0.000244042	0.00223197	0.242151
mmu-miR-541-5p	1092.68	-1.83684	0.504061	-3.64409	0.000268341	0.00240412	0.279933
mmu-miR-101a-5p	56.1666	-1.95709	0.538588	-3.63374	0.000279341	0.00245261	0.257548
mmu-miR-146b-5p	11132.9	1.13261	0.317153	3.57118	0.000355375	0.00305901	2.19255
mmu-miR-152-5p	405.128	-1.27398	0.357893	-3.55966	0.000371334	0.00313492	0.413519
mmu-miR-330-5p	1548.24	-1.06024	0.30041	-3.52932	0.000416636	0.00343539	0.479552
mmu-miR-342-3p	315.332	-1.20096	0.341113	-3.5207	0.000430402	0.00343539	0.434987
mmu-miR-434-3p	685.642	-1.61358	0.45794	-3.52355	0.000425805	0.00343539	0.326787
mmu-miR-8114	96.3979	1.8003	0.522309	3.44681	0.000567249	0.00422072	3.48293
mmu-miR-542-3p	105.148	1.75114	0.507593	3.44988	0.000560828	0.00422072	3.36624
mmu-miR-214-3p	490.325	-1.35059	0.391643	-3.44851	0.000563681	0.00422072	0.392133
mmu-miR-199b-5p	61.9714	-2.00089	0.578455	-3.45902	0.000542145	0.00422072	0.249846
mmu-miR-190a-5p	52.1881	-1.94498	0.567535	-3.42707	0.000610135	0.00446416	0.259718
mmu-miR-27b-3p	263331	1.10887	0.326511	3.39613	0.000683449	0.00491859	2.15677
mmu-miR-187-5p	57.8006	-1.72176	0.515258	-3.34155	0.000833111	0.00589897	0.303178
mmu-miR-188-5p	170.793	-1.37639	0.413281	-3.3304	0.000867215	0.00604297	0.385181
mmu-miR-145a-3p	164.21	-2.12444	0.643753	-3.30008	0.000966568	0.00663005	0.229341
mmu-miR-455-3p	215.751	-1.40106	0.426669	-3.28373	0.00102445	0.00691896	0.37865
mmu-miR-300-3p	113.045	-1.94667	0.599462	-3.24736	0.00116482	0.00774784	0.259415
mmu-miR-27b-5p	344.767	1.09256	0.34043	3.20934	0.00133038	0.00871699	2.13252
mmu-miR-130a-3p	16110.4	0.910304	0.28455	3.1991	0.00137858	0.00884732	1.87944
mmu-miR-872-5p	3033.79	-1.02767	0.321489	-3.1966	0.00139058	0.00884732	0.490501
mmu-miR-540-3p	27.1958	-2.59574	0.819031	-3.16928	0.00152817	0.00958379	0.165426
mmu-miR-125a-5p	144963	0.931903	0.294602	3.16326	0.00156015	0.00964658	1.90779
mmu-miR-127-3p	6384.4	-1.4365	0.460043	-3.12253	0.00179306	0.0109327	0.369463
mmu-miR-671-5p	73.3847	-1.46032	0.471113	-3.09973	0.001937	0.0116485	0.363413
mmu-miR-410-3p	218.852	-1.58339	0.523372	-3.02536	0.00248341	0.0147327	0.333697
mmu-miR-1964-3p	453.634	1.10894	0.367839	3.01474	0.00257197	0.0148565	2.15687
mmu-miR-99b-5p	70621.8	0.877722	0.290826	3.01804	0.00254419	0.0148565	1.83747
mmu-miR-126a-5p	742.64	-1.1024	0.366305	-3.00951	0.00261667	0.0149184	0.465742
mmu-miR-191-5p	405978	0.885545	0.297265	2.97897	0.00289219	0.0162778	1.84746
mmu-miR-434-5p	206.381	-1.46268	0.494346	-2.95882	0.00308816	0.0171608	0.362818
mmu-let-7f-2-3p	330.077	-1.22775	0.419676	-2.92546	0.0034395	0.0188743	0.426984
mmu-miR-19a-3p	1597.05	-0.91558	0.313646	-2.91915	0.00350985	0.0190225	0.530131
mmu-miR-23b-3p	5420.64	0.874498	0.302757	2.88845	0.0038715	0.0207267	1.83337
mmu-miR-8103	52.9486	1.70672	0.593777	2.87435	0.00404866	0.021348	3.26418
mmu-miR-196a-5p	88.0882	-1.58674	0.552871	-2.86999	0.00410479	0.021348	0.332923
mmu-miR-431-5p	55.0298	-1.63429	0.569878	-2.86779	0.00413344	0.021348	0.322128
mmu-miR-10b-5p	61012.4	-1.47204	0.516252	-2.8514	0.00435272	0.0222191	0.360472
mmu-let-7c-2-3p	298.081	-1.15656	0.418353	-2.76456	0.00569988	0.0284346	0.448579
mmu-let-7a-1-3p	298.081	-1.15656	0.418353	-2.76456	0.00569988	0.0284346	0.448579
mmu-miR-671-3p	636.358	-0.861716	0.315096	-2.73477	0.00624239	0.0307911	0.550297
mmu-miR-22-3p	1.20461e+06	0.79111	0.289921	2.7287	0.00635838	0.0309892	1.73041
mmu-miR-301a-3p	6407.68	-0.847025	0.310797	-2.72533	0.00642373	0.0309892	0.55593
mmu-miR-152-3p	487.079	-0.944908	0.347976	-2.71544	0.00661878	0.0315831	0.519463
mmu-miR-873a-3p	17.6259	7.54331	2.78735	2.70627	0.00680442	0.0321198	186.537
mmu-miR-29b-3p	2262.55	-1.07254	0.399519	-2.68458	0.00726199	0.0335959	0.47548
mmu-miR-212-5p	68.3373	-1.52318	0.567459	-2.68421	0.00727019	0.0335959	0.347919
mmu-miR-3109-3p	59.7381	1.36832	0.515214	2.65584	0.0079112	0.0361773	2.5817
mmu-let-7c-5p	100876	0.787143	0.299563	2.62763	0.00859813	0.0389132	1.72565
mmu-miR-96-5p	1625.47	-0.879197	0.337236	-2.60707	0.00913201	0.0409077	0.54367
mmu-miR-409-3p	129.483	-1.31002	0.503459	-2.60204	0.00926706	0.0410933	0.403315
mmu-miR-22-5p	405.565	0.845918	0.330118	2.56247	0.010393	0.0449764	1.79741
mmu-miR-872-3p	1166.32	-0.783992	0.306179	-2.56057	0.0104501	0.0449764	0.580757
mmu-miR-350-5p	128.737	-1.25193	0.488438	-2.56313	0.0103735	0.0449764	0.419887
mmu-miR-30a-3p	3914.51	0.742989	0.290837	2.55466	0.0106292	0.0453029	1.67364
mmu-miR-744-5p	7803.58	-0.846647	0.332001	-2.55014	0.0107681	0.0454538	0.556076
mmu-miR-455-5p	54.9836	-1.43303	0.571084	-2.50931	0.0120967	0.0505755	0.370353
mmu-miR-429-3p	85253.7	0.700351	0.28737	2.43711	0.0148052	0.0613158	1.6249
mmu-miR-5100	204.025	0.926819	0.381192	2.43137	0.0150417	0.0617132	1.90108
mmu-miR-19b-3p	9090.04	-0.775677	0.32001	-2.42392	0.0153541	0.0624115	0.584115
mmu-miR-1198-5p	815.435	0.832416	0.344275	2.41788	0.015611	0.0628738	1.78066
mmu-miR-181a-2-3p	476.598	0.956232	0.398496	2.3996	0.0164129	0.0655024	1.94024
mmu-miR-3963	4134.21	0.709686	0.296331	2.39491	0.0166244	0.0657489	1.63545
mmu-miR-450a-5p	68.1122	1.15034	0.481722	2.38798	0.0169414	0.0664043	2.21966
mmu-miR-497-5p	90.6462	-1.12709	0.473529	-2.38019	0.0173039	0.0672248	0.457839
mmu-miR-874-3p	131.506	-0.969163	0.411411	-2.35571	0.0184875	0.0711931	0.510802
mmu-miR-100-3p	22.9919	1.70829	0.733942	2.32756	0.0199356	0.0761021	3.26774
mmu-miR-7015-3p	123.755	1.09413	0.474923	2.30381	0.0212334	0.0803576	2.13485
mmu-miR-6412	155.085	0.903147	0.393199	2.29692	0.0216232	0.0804456	1.87014
mmu-miR-341-3p	19.7295	-2.02558	0.881614	-2.29758	0.0215859	0.0804456	0.245607
mmu-miR-135b-3p	54.5574	1.49848	0.655963	2.2844	0.0223483	0.0810819	2.82545
mmu-miR-184-3p	446.815	1.14787	0.5022	2.28568	0.0222731	0.0810819	2.21586
mmu-miR-501-3p	645.396	0.809166	0.35338	2.28979	0.0220335	0.0810819	1.7522
mmu-miR-132-3p	387.183	-0.801203	0.353123	-2.26891	0.023274	0.0837481	0.57387
mmu-miR-425-5p	7892.57	0.658892	0.292452	2.25299	0.0242599	0.0865861	1.57887
mmu-miR-744-3p	304.389	-0.910381	0.40624	-2.24099	0.0250265	0.088602	0.532045
mmu-miR-134-5p	27.3049	-1.64151	0.735441	-2.23201	0.0256144	0.0899576	0.320521
mmu-miR-30a-5p	259691	0.661457	0.299888	2.20568	0.0274062	0.0954866	1.58168
mmu-miR-99b-3p	1197.09	0.653534	0.29811	2.19226	0.0283611	0.0980355	1.57302
mmu-miR-7068-3p	109.682	0.939578	0.432393	2.17297	0.0297824	0.0998053	1.91797
mmu-miR-148a-3p	437679	-0.627212	0.288006	-2.17778	0.0294227	0.0998053	0.647426
mmu-miR-301b-3p	106.795	-0.937026	0.430905	-2.17455	0.0296636	0.0998053	0.522308
mmu-miR-101c	28.6581	-1.44821	0.666103	-2.17416	0.0296932	0.0998053	0.366475
mmu-miR-99a-5p	4133.2	0.630348	0.29084	2.16733	0.0302093	0.100469	1.54794
mmu-miR-103-3p	29819.7	0.633382	0.294413	2.15134	0.0314496	0.103477	1.5512
mmu-miR-149-5p	540.274	-0.89839	0.418193	-2.14827	0.0316926	0.103477	0.536485
mmu-miR-362-3p	197.312	-0.907967	0.422969	-2.14665	0.031821	0.103477	0.532936
mmu-miR-30d-3p	1273.36	-0.729991	0.341069	-2.1403	0.0323304	0.104361	0.602908
mmu-miR-215-5p	57.5175	1.09283	0.512488	2.13241	0.0329734	0.105659	2.13292
mmu-miR-127-5p	17.9828	-1.84362	0.865982	-2.12893	0.0332599	0.105805	0.278623
mmu-miR-335-3p	16.8084	-1.99531	0.945128	-2.11115	0.0347591	0.109779	0.250814
mmu-miR-139-5p	23.5293	-1.54276	0.737406	-2.09215	0.0364255	0.11422	0.343228
mmu-miR-6538	32.9948	1.55525	0.746188	2.08425	0.037137	0.114811	2.93884
mmu-miR-28a-3p	1586.79	0.659198	0.31605	2.08574	0.0370024	0.114811	1.5792
mmu-miR-29a-5p	220.471	-0.836893	0.40345	-2.07434	0.0380477	0.116804	0.559848
mmu-miR-26a-2-3p	50.5634	-1.09847	0.536568	-2.04722	0.0406362	0.123884	0.46701
mmu-miR-503-3p	17.0429	1.85799	0.917063	2.02602	0.0427626	0.129467	3.62502
mmu-miR-16-1-3p	142.254	-0.824096	0.408424	-2.01775	0.0436178	0.131152	0.564836
mmu-miR-31-5p	129213	0.61127	0.30394	2.01115	0.0443092	0.131477	1.5276
mmu-miR-700-3p	75.5388	-0.948929	0.471868	-2.01101	0.0443248	0.131477	0.518017
mmu-miR-3108-5p	20.6835	1.51946	0.758571	2.00306	0.0451711	0.132233	2.86684
mmu-miR-320-3p	7285.36	0.581474	0.290308	2.00295	0.0451822	0.132233	1.49638
mmu-miR-135a-5p	169.297	-0.905149	0.455128	-1.98878	0.0467258	0.135845	0.533978
mmu-miR-222-5p	113.101	0.819106	0.413903	1.97898	0.0478184	0.138107	1.76431
mmu-miR-107-3p	1862.63	0.607452	0.307645	1.97452	0.0483225	0.138651	1.52357
mmu-let-7b-5p	22970.4	0.613202	0.315204	1.94541	0.0517253	0.147451	1.52965
mmu-miR-3068-5p	58.9752	-0.995826	0.517245	-1.92525	0.054198	0.153503	0.501449
mmu-miR-138-1-3p	76.4961	1.13643	0.594535	1.91146	0.0559453	0.157436	2.19837
mmu-miR-340-3p	435.598	0.641274	0.33618	1.90753	0.0564519	0.15785	1.55971
mmu-miR-26a-5p	378056	-0.552867	0.291095	-1.89927	0.057529	0.159843	0.681664
mmu-miR-10b-3p	15.5354	-1.83469	0.967466	-1.89638	0.0579096	0.159889	0.280353
mmu-miR-3084-3p	53.0142	-1.01565	0.539835	-1.88141	0.0599158	0.164394	0.494605
mmu-miR-3076-3p	47.6869	0.997746	0.543954	1.83425	0.0666175	0.181646	1.99688
mmu-let-7e-5p	21501.3	0.532921	0.291015	1.83125	0.0670632	0.181733	1.44686
mmu-miR-30c-5p	61123.9	0.592106	0.327016	1.81063	0.0701975	0.18906	1.50745
mmu-miR-369-5p	15.8324	-1.61894	0.90212	-1.79459	0.0727184	0.194655	0.325575
mmu-miR-147-3p	21.5852	1.35392	0.757302	1.78782	0.0738048	0.196365	2.55606
mmu-miR-532-5p	7266.13	0.538433	0.303234	1.77563	0.0757931	0.200441	1.45239
mmu-miR-19a-5p	16.7188	-1.47389	0.833316	-1.7687	0.076944	0.202266	0.360011
mmu-miR-2137	96.8044	0.869427	0.494677	1.75756	0.0788219	0.205643	1.82694
mmu-miR-700-5p	124.045	-0.710697	0.404829	-1.75555	0.0791657	0.205643	0.611025
mmu-miR-7688-5p	22.4423	1.35596	0.774702	1.7503	0.0800673	0.206762	2.55967
mmu-miR-205-5p	246.12	0.704664	0.404304	1.74291	0.0813499	0.208846	1.62976
mmu-let-7g-3p	39.7004	-0.998888	0.577642	-1.72925	0.0837643	0.213794	0.500385
mmu-miR-344d-3p	14.9265	-1.5156	0.879158	-1.72392	0.0847218	0.214988	0.349751
mmu-miR-365-2-5p	117.728	0.79617	0.463414	1.71806	0.0857865	0.216438	1.73649
mmu-miR-27a-5p	297.602	0.576436	0.336289	1.71411	0.0865083	0.217012	1.49116
mmu-miR-125a-3p	519.499	0.544133	0.318804	1.7068	0.0878599	0.21915	1.45814
mmu-let-7d-5p	31710.2	0.502321	0.295768	1.69836	0.0894394	0.22183	1.41649
mmu-miR-181d-5p	1162.36	0.611889	0.360858	1.69565	0.0899522	0.221848	1.52826
mmu-miR-29c-3p	2348.93	-0.515026	0.307667	-1.67397	0.0941358	0.230869	0.69978
mmu-miR-423-5p	14234.7	0.540331	0.327047	1.65215	0.0985034	0.237599	1.45431
mmu-let-7f-1-3p	258.355	-0.628468	0.379421	-1.65639	0.0976436	0.237599	0.646863
mmu-miR-212-3p	135.198	-0.74576	0.451328	-1.65237	0.0984596	0.237599	0.596353
mmu-miR-204-5p	3481.18	0.7164	0.440073	1.62791	0.103544	0.245814	1.64308
mmu-miR-126a-3p	167.726	-0.662728	0.406254	-1.63131	0.102824	0.245814	0.631683
mmu-miR-15a-3p	56.57	-0.887045	0.54497	-1.6277	0.103589	0.245814	0.54072
mmu-miR-1948-3p	112.546	-0.834438	0.513854	-1.62388	0.104401	0.246409	0.560801
mmu-miR-677-5p	124.375	-0.673615	0.416737	-1.6164	0.106007	0.247474	0.626934
mmu-miR-598-3p	45.1854	-1.04586	0.648022	-1.61393	0.106543	0.247474	0.484356
mmu-miR-615-3p	26.7677	-1.14354	0.707467	-1.61638	0.106012	0.247474	0.452649
mmu-miR-195a-5p	137.985	-0.655882	0.407983	-1.60762	0.107919	0.249349	0.634687
mmu-miR-6539	133.445	-0.865943	0.543628	-1.5929	0.111183	0.255547	0.548688
mmu-miR-574-5p	261.065	-0.556418	0.352574	-1.57816	0.114529	0.261866	0.679988
mmu-miR-132-5p	56.4655	-0.801482	0.509799	-1.57215	0.115915	0.263662	0.57376
mmu-miR-1843b-3p	537.059	0.505922	0.328198	1.54152	0.123191	0.278768	1.42003
mmu-miR-3473d	307.3	0.655854	0.426518	1.53769	0.124124	0.279438	1.57555
mmu-miR-328-3p	1622.54	-0.480893	0.313612	-1.5334	0.125176	0.28037	0.716534
mmu-miR-652-3p	2768.14	0.451872	0.300169	1.50539	0.132223	0.294649	1.36781
mmu-miR-877-3p	52.2692	0.794593	0.530801	1.49697	0.134401	0.29501	1.73459
mmu-miR-20a-5p	2461.5	-0.480458	0.320797	-1.4977	0.134211	0.29501	0.71675
mmu-miR-99a-3p	98.2463	-0.683241	0.455934	-1.49855	0.13399	0.29501	0.622765
mmu-miR-1957a	151.278	-0.574457	0.389025	-1.47666	0.139768	0.302256	0.671539
mmu-miR-1199-5p	79.1535	-0.701566	0.474082	-1.47984	0.138916	0.302256	0.614905
mmu-miR-874-5p	16.9998	-1.27466	0.862587	-1.47772	0.139483	0.302256	0.413322
mmu-miR-532-3p	284.135	0.526764	0.358543	1.46918	0.141783	0.305112	1.44069
mmu-miR-1947-5p	238.064	0.563451	0.388585	1.45001	0.147056	0.314916	1.4778
mmu-miR-27a-3p	30612.6	0.41421	0.291682	1.42007	0.155586	0.330102	1.33257
mmu-miR-186-3p	17.7049	-1.13846	0.801815	-1.41985	0.155652	0.330102	0.454245
mmu-miR-219a-1-3p	37.5417	0.823784	0.587019	1.40333	0.160517	0.337163	1.77004
mmu-miR-7046-3p	42.5903	-0.793649	0.564844	-1.40508	0.159999	0.337163	0.576883
mmu-miR-6236	104.947	0.619225	0.443595	1.39593	0.162737	0.340198	1.53605
mmu-miR-143-3p	85767.3	-1.63092	1.17107	-1.39268	0.163717	0.340624	0.322881
mmu-miR-1191	58.3927	0.701845	0.505059	1.38963	0.164641	0.34093	1.62658
mmu-miR-378c	2185.73	0.445054	0.323357	1.37635	0.168712	0.347721	1.36136
mmu-miR-1839-3p	170.045	-0.53818	0.393526	-1.36758	0.171443	0.351698	0.688639
mmu-let-7d-3p	3238.76	-0.393222	0.288279	-1.36403	0.172558	0.352339	0.761427
mmu-miR-31-3p	764.861	-0.474959	0.349697	-1.3582	0.1744	0.354452	0.719487
mmu-miR-18a-5p	710.496	-0.461361	0.349872	-1.31865	0.187285	0.378292	0.726301
mmu-miR-143-5p	43.5805	-0.992393	0.753551	-1.31696	0.187853	0.378292	0.502643
mmu-miR-7043-3p	68.6411	-0.619755	0.471531	-1.31435	0.18873	0.378321	0.650782
mmu-miR-7219-3p	34.6203	0.785239	0.602524	1.30325	0.19249	0.383538	1.72338
mmu-let-7a-5p	91976.1	0.373414	0.287607	1.29835	0.194167	0.383538	1.29541
mmu-miR-1843a-5p	2295.56	-0.452624	0.34913	-1.29643	0.194827	0.383538	0.730713
mmu-miR-5121	71.3865	-0.619152	0.476046	-1.30061	0.19339	0.383538	0.651054
mmu-miR-24-2-5p	4249.52	-0.41483	0.320946	-1.29252	0.196176	0.38447	0.750108
mmu-miR-18a-3p	401.296	0.428315	0.332777	1.28709	0.198061	0.385353	1.34566
mmu-miR-15a-5p	5491.06	-0.387484	0.301268	-1.28618	0.198382	0.385353	0.764462
mmu-miR-708-5p	214.505	0.486607	0.380447	1.27904	0.200883	0.387652	1.40115
mmu-miR-140-5p	202.78	-0.467857	0.366152	-1.27777	0.201332	0.387652	0.723038
mmu-miR-574-3p	362.856	-0.423899	0.333235	-1.27207	0.203347	0.389823	0.745407
mmu-miR-23a-3p	9501.64	0.361012	0.287769	1.25452	0.209653	0.400164	1.28433
mmu-miR-8112	27.7126	0.832001	0.666204	1.24887	0.211713	0.402346	1.78015
mmu-miR-1948-5p	22.931	-0.927264	0.748955	-1.23808	0.215688	0.408133	0.525855
mmu-miR-425-3p	217.655	0.435389	0.355989	1.22304	0.221314	0.416983	1.35228
mmu-miR-224-5p	2462.39	0.437975	0.368824	1.18749	0.235035	0.439066	1.3547
mmu-miR-106b-5p	1975.63	-0.407587	0.343103	-1.18795	0.234855	0.439066	0.753883
mmu-miR-676-5p	952.319	-0.397646	0.342176	-1.16211	0.245191	0.450371	0.759096
mmu-miR-181a-5p	21933.8	-0.420851	0.362104	-1.16224	0.245138	0.450371	0.746984
mmu-miR-3535	191.603	-0.448812	0.383771	-1.16948	0.24221	0.450371	0.732646
mmu-miR-20a-3p	70.1928	-0.57512	0.493592	-1.16517	0.243949	0.450371	0.671231
mmu-miR-17-5p	3674.94	-0.367565	0.322966	-1.13809	0.255082	0.466587	0.77509
mmu-miR-1981-3p	190.875	0.455876	0.402265	1.13327	0.2571	0.468327	1.37161
mmu-miR-1945	25.2395	0.77322	0.690196	1.12029	0.26259	0.475591	1.70908
mmu-miR-34c-5p	1568.67	0.462853	0.414515	1.11661	0.26416	0.475591	1.37826
mmu-miR-296-3p	266.442	-0.385692	0.345541	-1.1162	0.264337	0.475591	0.765412
mmu-miR-3074-5p	85.0901	0.494533	0.452083	1.0939	0.273999	0.490962	1.40886
mmu-miR-34c-3p	19.0224	0.852934	0.784222	1.08762	0.276763	0.493899	1.80617
mmu-miR-135b-5p	120.259	0.57593	0.533364	1.07981	0.280229	0.498058	1.49064
mmu-miR-340-5p	6029.83	-0.325746	0.30431	-1.07044	0.284421	0.50347	0.797886
mmu-miR-374b-5p	289.37	0.383832	0.363776	1.05514	0.291363	0.511948	1.3048
mmu-miR-25-5p	151.338	-0.430524	0.408179	-1.05474	0.291542	0.511948	0.741992
mmu-miR-200c-3p	14514.9	0.324349	0.308415	1.05167	0.292953	0.512375	1.2521
mmu-miR-1943-5p	116.88	0.461477	0.441768	1.04461	0.296202	0.516002	1.37695
mmu-miR-1955-5p	41.9754	0.58422	0.561505	1.04045	0.298129	0.517306	1.49923
mmu-miR-3105-3p	34.6143	0.64053	0.618108	1.03627	0.300074	0.51741	1.5589
mmu-miR-484	7737.09	0.312023	0.301395	1.03526	0.300546	0.51741	1.24145
mmu-miR-151-5p	42262.2	0.315095	0.305175	1.03251	0.301834	0.517598	1.24409
mmu-miR-702-3p	22.3184	0.743097	0.72236	1.02871	0.303617	0.51863	1.67377
mmu-miR-141-3p	136547	-0.346619	0.341483	-1.01504	0.310087	0.527628	0.786425
mmu-let-7c-1-3p	22.0122	0.731755	0.730198	1.00213	0.31628	0.536088	1.66066
mmu-miR-6944-3p	35.0281	-0.636419	0.638854	-0.996189	0.319158	0.538886	0.643308
mmu-miR-330-3p	181.213	-0.372642	0.376329	-0.990201	0.322076	0.541729	0.772367
mmu-miR-1258-3p	26.1829	0.653856	0.669879	0.97608	0.329025	0.551305	1.57337
mmu-miR-138-5p	1931.94	-0.382693	0.396022	-0.966343	0.333873	0.557301	0.767005
mmu-let-7i-3p	80.3736	0.471375	0.491819	0.958431	0.337845	0.559676	1.38643
mmu-miR-3061-5p	22.2655	-0.688084	0.716215	-0.960723	0.336691	0.559676	0.620677
mmu-miR-361-3p	708.387	0.310211	0.328249	0.945047	0.344635	0.568777	1.23989
mmu-miR-1291	19.1845	-0.744689	0.799968	-0.930899	0.351906	0.578602	0.596797
mmu-miR-203-5p	30.4144	0.617901	0.670431	0.921648	0.356712	0.58251	1.53464
mmu-miR-98-5p	11452.8	-0.264008	0.286586	-0.921218	0.356936	0.58251	0.832771
mmu-miR-6960-5p	16.7374	0.763707	0.846776	0.901899	0.36711	0.583598	1.69785
mmu-miR-1927	39.137	0.572028	0.634694	0.901267	0.367447	0.583598	1.48661
mmu-miR-6952-3p	38.9181	0.549532	0.609367	0.901807	0.367159	0.583598	1.46361
mmu-miR-6988-3p	50.3305	0.497323	0.550202	0.903893	0.366052	0.583598	1.41159
mmu-miR-200b-5p	764.636	0.282348	0.308271	0.915906	0.359716	0.583598	1.21617
mmu-miR-125b-2-3p	1320.62	0.272961	0.30249	0.902383	0.366854	0.583598	1.20829
mmu-miR-218-5p	266.852	-0.487936	0.533974	-0.913782	0.360831	0.583598	0.713045
mmu-miR-145a-5p	444.852	-1.14226	1.26949	-0.899778	0.368239	0.583598	0.45305
mmu-miR-877-5p	176.187	0.360253	0.401587	0.897074	0.369679	0.583774	1.28365
mmu-miR-1306-3p	14.9618	0.766031	0.857363	0.893474	0.371604	0.58471	1.70058
mmu-miR-345-5p	252.437	0.313599	0.354756	0.883985	0.376704	0.588517	1.2428
mmu-miR-5099	39923	0.290659	0.328048	0.886024	0.375604	0.588517	1.2232
mmu-miR-6899-3p	24.2649	-0.614961	0.69809	-0.880919	0.378361	0.589009	0.652948
mmu-miR-331-5p	20.7221	0.658264	0.752818	0.8744	0.381901	0.58952	1.57818
mmu-miR-452-5p	76.9477	0.424819	0.48728	0.871818	0.383308	0.58952	1.3424
mmu-miR-30d-5p	172277	0.258911	0.296245	0.873976	0.382131	0.58952	1.19658
mmu-miR-21b	22.3342	-0.654698	0.752148	-0.870439	0.384061	0.58952	0.635208
mmu-miR-1843b-5p	1382.9	-0.275924	0.322046	-0.856783	0.391565	0.598944	0.825921
mmu-miR-378b	162.511	0.339443	0.400452	0.847649	0.396633	0.603996	1.26527
mmu-miR-378a-3p	103996	0.267457	0.316187	0.845881	0.397619	0.603996	1.20368
mmu-miR-501-5p	21.3323	0.612146	0.727422	0.841528	0.400052	0.605596	1.52853
mmu-miR-664-3p	279.885	0.28609	0.340975	0.839035	0.40145	0.605623	1.21933
mmu-miR-1960	17.3795	0.697288	0.838228	0.831859	0.405488	0.609621	1.62145
mmu-miR-378d	191.735	0.324468	0.395697	0.819992	0.412221	0.611896	1.2522
mmu-miR-28a-5p	5477.58	0.239532	0.291927	0.82052	0.41192	0.611896	1.18061
mmu-miR-93-5p	17331.2	-0.238438	0.291518	-0.817918	0.413404	0.611896	0.847662
mmu-miR-1843a-3p	56.3591	-0.429254	0.522696	-0.82123	0.411515	0.611896	0.742646
mmu-miR-342-5p	16.6059	-0.684537	0.837943	-0.816926	0.413971	0.611896	0.622205
mmu-miR-296-5p	118.873	0.329591	0.406714	0.810375	0.417724	0.615373	1.25666
mmu-miR-33-3p	47.7775	-0.424459	0.533665	-0.795365	0.426401	0.626054	0.745118
mmu-miR-1258-5p	34.7656	0.481413	0.618548	0.778296	0.436394	0.638395	1.39611
mmu-miR-421-3p	2239.97	0.254351	0.327748	0.776057	0.437715	0.638395	1.1928
mmu-miR-6914-3p	24.1297	0.525622	0.694145	0.757222	0.448917	0.640019	1.43955
mmu-miR-1933-3p	52.2014	0.401955	0.534452	0.752088	0.451998	0.640019	1.3213
mmu-miR-7a-5p	102.475	0.345127	0.45465	0.759105	0.44779	0.640019	1.27026
mmu-miR-365-3p	1138.83	0.286103	0.372721	0.767604	0.442722	0.640019	1.21934
mmu-miR-10a-5p	5.39216e+06	0.257534	0.343472	0.749796	0.453377	0.640019	1.19543
mmu-miR-26b-3p	363.824	0.246536	0.326032	0.756169	0.449548	0.640019	1.18635
mmu-miR-200b-3p	191523	0.23566	0.314319	0.749746	0.453408	0.640019	1.17745
mmu-miR-141-5p	4986.74	0.223798	0.296099	0.755821	0.449756	0.640019	1.1678
mmu-miR-3082-3p	190.51	-0.289553	0.375686	-0.770733	0.440865	0.640019	0.818155
mmu-miR-7035-3p	70.9832	-0.457546	0.599875	-0.762736	0.445621	0.640019	0.728224
mmu-miR-21a-5p	1.58599e+06	-0.240188	0.32438	-0.740453	0.459025	0.645872	0.846635
mmu-miR-6956-3p	22.1828	-0.552063	0.751541	-0.734575	0.462598	0.64882	0.682044
mmu-miR-203-3p	4222.47	0.263229	0.35973	0.731741	0.464327	0.64917	1.20016
mmu-miR-3060-3p	38.5275	0.420532	0.584397	0.719599	0.471772	0.655681	1.33842
mmu-miR-32-5p	526.509	-0.246087	0.3427	-0.718082	0.472707	0.655681	0.84318
mmu-miR-200c-5p	83.1538	-0.332016	0.463157	-0.716853	0.473465	0.655681	0.794426
mmu-miR-6948-3p	25.2286	-0.481492	0.69078	-0.697028	0.485786	0.670628	0.716236
mmu-miR-6240	63.3475	0.368454	0.533223	0.690995	0.489569	0.672081	1.29097
mmu-miR-106b-3p	1488.08	0.205498	0.297621	0.690469	0.489899	0.672081	1.15308
mmu-miR-188-3p	18.1778	-0.536588	0.789117	-0.679985	0.496514	0.679033	0.6894
mmu-miR-200a-3p	27000.3	-0.212449	0.316082	-0.672134	0.501498	0.68372	0.863071
mmu-miR-148b-3p	21957.4	-0.187986	0.283358	-0.663423	0.507059	0.689161	0.87783
mmu-miR-92a-1-5p	1541.57	0.219498	0.337441	0.650477	0.515384	0.698313	1.16433
mmu-miR-3102-3p.2-3p	22.8459	0.457768	0.714042	0.641094	0.521462	0.704374	1.37342
mmu-miR-1839-5p	3107.43	0.193493	0.304953	0.634501	0.525754	0.707993	1.14353
mmu-miR-32-3p	38.6427	0.374055	0.596449	0.627137	0.53057	0.709804	1.29599
mmu-miR-128-1-5p	81.6454	0.295907	0.474661	0.623406	0.533018	0.709804	1.22766
mmu-miR-25-3p	35448.1	-0.178867	0.284213	-0.629341	0.529126	0.709804	0.883396
mmu-miR-339-3p	298.894	-0.212329	0.341052	-0.622572	0.533566	0.709804	0.863142
mmu-miR-29a-3p	67578.9	-0.219343	0.355665	-0.616713	0.537424	0.712777	0.858956
mmu-miR-93-3p	227.043	-0.238637	0.39121	-0.609997	0.541864	0.712791	0.847546
mmu-miR-3061-3p	81.0383	-0.28995	0.475851	-0.60933	0.542306	0.712791	0.81793
mmu-miR-301a-5p	18.8142	-0.492906	0.808767	-0.609454	0.542224	0.712791	0.710592
mmu-miR-26b-5p	48589	-0.175847	0.296074	-0.593931	0.552558	0.724099	0.885247
mmu-miR-3473b	52.0181	-0.337489	0.57326	-0.588719	0.55605	0.726505	0.791418
mmu-miR-1983	199.372	0.215727	0.370941	0.581568	0.560858	0.730037	1.16129
mmu-miR-183-5p	51871	0.170283	0.293715	0.579756	0.562079	0.730037	1.12528
mmu-miR-674-3p	1072.53	-0.188903	0.328991	-0.574188	0.56584	0.732755	0.877273
mmu-miR-1981-5p	114.081	0.231814	0.411629	0.563162	0.573325	0.740263	1.17431
mmu-miR-690	26.67	0.380514	0.68126	0.558545	0.576472	0.742145	1.30181
mmu-miR-34a-5p	3579.39	0.167679	0.307597	0.545125	0.585668	0.751778	1.12325
mmu-miR-34b-3p	32.116	0.351734	0.651836	0.539605	0.589469	0.754452	1.27609
mmu-miR-10a-3p	3967.83	0.158652	0.301364	0.526446	0.598579	0.763884	1.11624
mmu-miR-3057-5p	93.1701	0.243208	0.467997	0.519679	0.603288	0.765935	1.18362
mmu-miR-7a-1-3p	143.719	0.203501	0.39201	0.519123	0.603675	0.765935	1.15149
mmu-let-7g-5p	32026.7	-0.153698	0.30326	-0.506819	0.612282	0.774616	0.898943
mmu-miR-1194	39.8902	0.30957	0.620866	0.498609	0.618055	0.778799	1.23934
mmu-miR-30e-3p	4152.69	-0.148409	0.298902	-0.496514	0.619532	0.778799	0.902245
mmu-miR-674-5p	262.621	-0.170324	0.344396	-0.49456	0.620911	0.778799	0.888643
mmu-miR-181c-3p	443.649	0.185275	0.386831	0.478957	0.631969	0.787579	1.13703
mmu-miR-378a-5p	563.574	0.171696	0.356282	0.481912	0.629869	0.787579	1.12638
mmu-miR-15b-5p	2570.73	0.149354	0.313047	0.477098	0.633292	0.787579	1.10907
mmu-miR-708-3p	313.101	0.163023	0.351732	0.463488	0.643015	0.797411	1.11963
mmu-miR-186-5p	28965	-0.130474	0.287038	-0.454552	0.649431	0.801869	0.913531
mmu-miR-151-3p	91604	-0.1318	0.290694	-0.453397	0.650263	0.801869	0.912692
mmu-miR-142-5p	14.9744	-0.508349	1.16639	-0.435831	0.66296	0.815236	0.703027
mmu-miR-24-1-5p	28.8448	-0.299053	0.702109	-0.425935	0.670155	0.821783	0.812786
mmu-miR-1191b-5p	16.8265	-0.356352	0.845502	-0.421467	0.673414	0.823478	0.781137
mmu-miR-182-3p	40.4623	-0.256562	0.616046	-0.416466	0.677069	0.825648	0.83708
mmu-miR-183-3p	774.485	0.13543	0.328126	0.412738	0.679799	0.826681	1.09842
mmu-miR-6516-5p	77.7953	-0.18688	0.457951	-0.408079	0.683216	0.828541	0.878504
mmu-miR-6989-3p	14.8228	0.34439	0.860362	0.400286	0.688946	0.828623	1.26961
mmu-miR-3074-1-3p	53.8898	0.211741	0.527724	0.401234	0.688248	0.828623	1.15808
mmu-miR-664-5p	289.115	-0.137632	0.343578	-0.400585	0.688726	0.828623	0.90901
mmu-miR-331-3p	530.66	-0.125334	0.319208	-0.392641	0.694585	0.833122	0.916792
mmu-miR-362-5p	106.28	0.157128	0.416518	0.377242	0.705993	0.844499	1.11507
mmu-miR-3103-3p	18.0938	-0.293837	0.789164	-0.37234	0.70964	0.846554	0.815729
mmu-miR-6901-5p	15.5611	0.297742	0.835987	0.356156	0.721724	0.856592	1.22922
mmu-miR-17-3p	780.154	-0.117221	0.329416	-0.355845	0.721957	0.856592	0.921962
mmu-miR-6911-3p	26.1941	-0.234934	0.673598	-0.348775	0.727258	0.860556	0.849724
mmu-miR-582-3p	1600.62	0.118167	0.344743	0.342768	0.731773	0.861346	1.08535
mmu-miR-185-3p	18.5362	-0.265694	0.775374	-0.342666	0.73185	0.861346	0.831798
mmu-miR-3970	46.5704	0.178702	0.536062	0.33336	0.738862	0.867274	1.13186
mmu-miR-361-5p	1476.53	0.0992378	0.305819	0.324499	0.745561	0.872803	1.07121
mmu-miR-16-2-3p	64.9315	0.147703	0.479363	0.308124	0.757988	0.884991	1.1078
mmu-let-7f-5p	464211	-0.0869605	0.306582	-0.283645	0.776682	0.904412	0.941504
mmu-miR-29b-2-5p	24.2802	0.20607	0.73506	0.280345	0.779213	0.904959	1.15354
mmu-miR-326-3p	92.4458	0.115831	0.43125	0.268593	0.788243	0.90956	1.0836
mmu-let-7b-3p	643.059	0.0883641	0.325181	0.271738	0.785823	0.90956	1.06316
mmu-miR-200a-5p	2626.6	0.0775869	0.290476	0.267103	0.78939	0.90956	1.05525
mmu-let-7j	412.392	-0.089892	0.341772	-0.263017	0.792537	0.910795	0.939593
mmu-miR-193b-3p	228.598	0.11685	0.45922	0.254454	0.799145	0.915991	1.08436
mmu-miR-30b-5p	14468.4	-0.0712017	0.284637	-0.250149	0.802472	0.91741	0.951845
mmu-miR-148a-5p	5910.31	-0.0712057	0.288455	-0.246852	0.805023	0.917935	0.951842
mmu-miR-1247-3p	104.773	0.337954	1.50014	0.225282	0.82176	0.932177	1.26396
mmu-miR-3102-3p	19.6352	0.184176	0.816271	0.225631	0.821489	0.932177	1.13617
mmu-miR-423-3p	17291.6	-0.0693431	0.329843	-0.210231	0.833488	0.943044	0.953072
mmu-miR-1306-5p	24.4021	-0.142637	0.698934	-0.204077	0.838293	0.943653	0.905862
mmu-miR-9-5p	22.0291	-0.145942	0.715273	-0.204036	0.838325	0.943653	0.903789
mmu-miR-182-5p	599661	0.0589994	0.301105	0.195943	0.844655	0.948347	1.04174
mmu-let-7e-3p	222.554	0.0642134	0.352223	0.182309	0.85534	0.95616	1.04551
mmu-miR-181c-5p	6546.8	-0.0701017	0.386222	-0.181506	0.85597	0.95616	0.952571
mmu-miR-148b-5p	1385.94	0.0538954	0.309626	0.174066	0.861814	0.958237	1.03806
mmu-miR-3470a	41.7241	-0.0993319	0.572253	-0.173581	0.862195	0.958237	0.933465
mmu-miR-3066-5p	21.9973	-0.12279	0.726005	-0.169131	0.865694	0.959696	0.91841
mmu-miR-96-3p	18.7957	0.122044	0.791	0.15429	0.877381	0.964539	1.08828
mmu-miR-7070-3p	17.0346	0.118438	0.806494	0.146856	0.883246	0.964539	1.08556
mmu-miR-29c-5p	78.9265	0.0765561	0.488519	0.15671	0.875473	0.964539	1.0545
mmu-miR-191-3p	176.386	0.0612127	0.410693	0.149048	0.881516	0.964539	1.04334
mmu-miR-676-3p	6961.19	0.04805	0.316594	0.151772	0.879367	0.964539	1.03387
mmu-miR-130b-3p	1473.66	-0.0538116	0.364741	-0.147534	0.882711	0.964539	0.963388
mmu-miR-1968-5p	18.2813	0.121573	0.850446	0.142952	0.886328	0.964993	1.08792
mmu-miR-3095-3p	24.717	0.0878808	0.727272	0.120836	0.903821	0.964993	1.06281
mmu-miR-29b-1-5p	32.954	0.0876467	0.662753	0.132246	0.894789	0.964993	1.06264
mmu-miR-6239	139.063	0.0694397	0.555882	0.124918	0.900588	0.964993	1.04931
mmu-miR-324-3p	299.5	0.0460859	0.345204	0.133503	0.893795	0.964993	1.03246
mmu-miR-140-3p	7791.77	-0.0342602	0.286978	-0.119383	0.904972	0.964993	0.976532
mmu-miR-30e-5p	142804	-0.0383034	0.31477	-0.121687	0.903147	0.964993	0.973799
mmu-miR-16-5p	162444	-0.0393786	0.283337	-0.138981	0.889465	0.964993	0.973074
mmu-miR-345-3p	296.371	-0.0406854	0.34323	-0.118537	0.905642	0.964993	0.972193
mmu-miR-30c-1-3p	528.874	-0.0468383	0.352793	-0.132764	0.89438	0.964993	0.968056
mmu-miR-146a-5p	2355.97	0.0497939	0.430418	0.115687	0.9079	0.965056	1.03512
mmu-miR-34b-5p	40.9727	-0.0715856	0.646629	-0.110706	0.91185	0.966913	0.951592
mmu-let-7i-5p	77203.6	-0.0290204	0.286093	-0.101437	0.919203	0.967699	0.980086
mmu-miR-500-3p	159.09	-0.0395223	0.380332	-0.103915	0.917237	0.967699	0.972977
mmu-miR-135a-2-3p	72.8186	-0.0531678	0.512124	-0.103818	0.917314	0.967699	0.963818
mmu-miR-15b-3p	149.435	0.0376466	0.409966	0.0918285	0.926834	0.968762	1.02644
mmu-miR-181b-5p	3617.64	-0.0277464	0.296103	-0.0937053	0.925343	0.968762	0.980951
mmu-miR-3965	16.1928	-0.0779918	0.843529	-0.0924589	0.926333	0.968762	0.947375
mmu-miR-130b-5p	238.998	0.0334609	0.423387	0.0790313	0.937008	0.97707	1.02346
mmu-miR-7226-3p	96.3821	0.0295173	0.439773	0.0671195	0.946487	0.977513	1.02067
mmu-miR-339-5p	339.048	0.0225738	0.332844	0.0678208	0.945928	0.977513	1.01577
mmu-miR-128-3p	2150.08	-0.0203651	0.295384	-0.0689447	0.945034	0.977513	0.985983
mmu-miR-324-5p	176.538	-0.0268893	0.395797	-0.0679371	0.945836	0.977513	0.981534
mmu-miR-21c	26.5526	-0.0493501	0.765026	-0.0645077	0.948566	0.977513	0.966372
mmu-miR-1247-5p	860.958	-0.0259937	0.458533	-0.0566888	0.954793	0.981626	0.982144
mmu-miR-5113	18.0005	0.0393199	0.793691	0.0495406	0.960489	0.983002	1.02763
mmu-miR-5128	18.8769	0.0292555	0.771544	0.0379181	0.969753	0.983002	1.02049
mmu-miR-92a-3p	382146	0.0155223	0.322255	0.0481679	0.961582	0.983002	1.01082
mmu-miR-3470b	135.944	0.0154525	0.413973	0.0373272	0.970224	0.983002	1.01077
mmu-miR-3068-3p	708.014	0.0117652	0.332885	0.0353432	0.971806	0.983002	1.00819
mmu-miR-1934-5p	18.7004	-0.029111	0.793034	-0.0367084	0.970717	0.983002	0.980024
mmu-miR-130a-5p	15.9269	-0.0346361	0.833913	-0.0415344	0.96687	0.983002	0.976278
mmu-miR-582-5p	146.397	-0.00603576	0.405513	-0.0148843	0.988125	0.997211	0.995825
mmu-miR-185-5p	119.374	0.00113622	0.401861	0.00282741	0.997744	0.99935	1.00079
mmu-miR-30b-3p	115.854	0.00109767	0.416455	0.00263576	0.997897	0.99935	1.00076
mmu-miR-24-3p	13282.3	0.000239134	0.293347	0.000815189	0.99935	0.99935	1.00017
mmu-miR-34a-3p	23.0169	-0.00522708	0.724958	-0.00721019	0.994247	0.99935	0.996383
mmu-miR-6970-5p	2.62913	4.8015	2.40875	1.99336	0.0462225	1	27.8867
mmu-miR-7670-3p	10.3907	4.26238	1.43996	2.96006	0.00307581	1	19.1913
mmu-miR-1970	3.78458	3.73759	2.09805	1.78146	0.0748373	1	13.3391
mmu-miR-6978-5p	7.05632	3.67362	1.51045	2.43214	0.01501	1	12.7606
mmu-miR-8097	9.43005	3.46168	1.35048	2.56329	0.0103686	1	11.0172
mmu-miR-1231-3p	2.76661	3.23608	2.27061	1.42521	0.154098	1	9.42231
mmu-miR-1940	2.54217	3.09501	2.33814	1.3237	0.185602	1	8.54456
mmu-miR-192-3p	9.18313	3.07363	1.33906	2.29536	0.0217126	1	8.41889
mmu-miR-133a-3p	9.09476	2.96766	1.26595	2.34422	0.0190669	1	7.82267
mmu-miR-3473g	4.65958	2.93238	1.75181	1.67391	0.0941483	1	7.63368
mmu-miR-351-3p	4.05843	2.77964	1.78511	1.55712	0.119441	1	6.86681
mmu-miR-8094	3.89818	2.72132	1.76713	1.53997	0.123568	1	6.59476
mmu-miR-194-2-3p	9.90698	2.46742	1.20409	2.04919	0.0404431	1	5.53053
mmu-miR-5103	6.52182	2.37209	1.39519	1.70019	0.089096	1	5.17689
mmu-miR-7117-5p	4.38853	2.33761	1.71932	1.35961	0.173953	1	5.05463
mmu-miR-7117-3p	8.9532	2.29619	1.17685	1.95114	0.0510406	1	4.91159
mmu-miR-503-5p	4.31634	2.24046	1.62463	1.37906	0.167876	1	4.72549
mmu-miR-672-3p	8.51226	2.1717	1.18846	1.82732	0.067652	1	4.50553
mmu-miR-103-2-5p	4.34023	2.16724	1.6543	1.31007	0.190173	1	4.49163
mmu-miR-7213-5p	6.98806	2.16699	1.2982	1.66923	0.0950724	1	4.49086
mmu-miR-7689-3p	5.30359	2.11425	1.46855	1.43969	0.149956	1	4.32966
mmu-miR-181b-2-3p	2.48757	2.08053	2.50241	0.83141	0.405742	1	4.22963
mmu-miR-3572-3p	13.2948	2.05995	0.948707	2.17133	0.0299065	1	4.16973
mmu-miR-1956	4.9749	1.99369	1.5151	1.31588	0.188214	1	3.98256
mmu-let-7a-2-3p	7.51048	1.99277	1.23173	1.61787	0.105691	1	3.98002
mmu-miR-7118-3p	5.29536	1.99213	1.48375	1.34263	0.179393	1	3.97823
mmu-miR-6546-5p	6.20248	1.91076	1.33788	1.42821	0.153232	1	3.76008
mmu-miR-6994-5p	2.43133	1.90196	2.05173	0.927003	0.353925	1	3.73722
mmu-miR-7668-5p	3.73109	1.90052	1.69654	1.12023	0.262615	1	3.73348
mmu-miR-3066-3p	4.95072	1.87314	1.5068	1.24313	0.213821	1	3.6633
mmu-miR-714	5.81778	1.79797	1.38267	1.30037	0.193475	1	3.47732
mmu-miR-23a-5p	7.95253	1.78758	1.18366	1.51022	0.130987	1	3.45236
mmu-miR-3058-3p	6.57264	1.74805	1.28701	1.35822	0.174393	1	3.35904
mmu-miR-8105	3.04187	1.68769	2.09724	0.804717	0.420983	1	3.22139
mmu-miR-6925-5p	7.6559	1.68349	1.19523	1.4085	0.158983	1	3.21203
mmu-miR-7655-5p	6.3482	1.68226	1.3021	1.29196	0.196371	1	3.20931
mmu-miR-7682-3p	3.15407	1.67164	1.79555	0.930988	0.35186	1	3.18576
mmu-miR-7063-3p	5.03226	1.56232	1.46291	1.06796	0.285541	1	2.95329
mmu-miR-6945-3p	5.89931	1.54086	1.33767	1.1519	0.249364	1	2.90968
mmu-miR-3966	10.2406	1.49221	1.10956	1.34487	0.178667	1	2.8132
mmu-miR-146b-3p	4.96007	1.48718	1.44548	1.02885	0.303552	1	2.8034
mmu-miR-5126	4.33504	1.33704	1.55618	0.859178	0.390242	1	2.52632
mmu-miR-126b-3p	7.06411	1.31152	1.26042	1.04054	0.298087	1	2.48204
mmu-miR-6996-5p	3.60407	1.24159	1.72088	0.72149	0.470608	1	2.3646
mmu-miR-7032-3p	10.1073	1.23407	1.03878	1.18799	0.234836	1	2.35229
mmu-miR-1b-3p	3.7322	1.22946	1.97021	0.624028	0.532609	1	2.3448
mmu-miR-3112-5p	2.5208	1.22061	1.97968	0.616568	0.53752	1	2.33045
mmu-miR-712-5p	4.07053	1.21213	1.59991	0.75762	0.448678	1	2.31679
mmu-miR-7049-5p	7.89081	1.21103	1.19895	1.01007	0.312462	1	2.31502
mmu-miR-7236-3p	11.1344	1.20125	1.01877	1.17911	0.238354	1	2.29938
mmu-miR-6990-5p	12.9324	1.18216	0.951666	1.2422	0.214161	1	2.26917
mmu-miR-470-5p	4.80122	1.13641	1.46502	0.775696	0.437929	1	2.19833
mmu-miR-871-3p	4.08642	1.10104	1.62203	0.678804	0.497262	1	2.14509
mmu-miR-3473a	7.59418	1.09926	1.23182	0.892382	0.372188	1	2.14244
mmu-miR-6932-5p	4.10236	1.08891	1.59695	0.681866	0.495324	1	2.12713
mmu-miR-7075-3p	8.19673	1.06664	1.16336	0.916863	0.359214	1	2.09455
mmu-miR-542-5p	4.91318	1.06216	1.50725	0.704698	0.480999	1	2.08805
mmu-miR-500-5p	5.37965	1.05963	1.37479	0.770756	0.440852	1	2.0844
mmu-miR-3109-5p	8.14247	1.05274	1.24569	0.845107	0.398051	1	2.07447
mmu-miR-5709-5p	7.55581	1.0206	1.17775	0.866568	0.386179	1	2.02876
mmu-miR-219c-5p	5.51572	1.01824	1.35202	0.753123	0.451376	1	2.02544
mmu-miR-7655-3p	3.06711	0.973914	1.80485	0.539609	0.589467	1	1.96416
mmu-miR-1966-3p	4.85063	0.837794	1.43518	0.583754	0.559386	1	1.78731
mmu-miR-5123	7.70124	0.796656	1.14474	0.695926	0.486475	1	1.73707
mmu-miR-3089-3p	9.36287	0.784257	1.11797	0.701502	0.48299	1	1.7222
mmu-miR-7063-5p	8.4078	0.774732	1.15513	0.67069	0.502418	1	1.71087
mmu-miR-1941-5p	9.96688	0.694032	1.02662	0.676038	0.499017	1	1.6178
mmu-let-7k	7.53275	0.681266	1.17436	0.580117	0.561836	1	1.60355
mmu-miR-1943-3p	3.26083	0.646706	1.70654	0.378956	0.70472	1	1.56559
mmu-miR-3077-3p	5.17249	0.642891	1.37034	0.469148	0.638964	1	1.56145
mmu-miR-1982-3p	13.7018	0.624914	0.881999	0.70852	0.478623	1	1.54212
mmu-miR-491-5p	6.11139	0.618115	1.43813	0.429804	0.667338	1	1.53487
mmu-miR-150-5p	12.0001	0.604793	0.986895	0.612824	0.539993	1	1.52076
mmu-miR-7084-3p	2.49009	0.591783	1.95482	0.302729	0.762096	1	1.50711
mmu-miR-6953-3p	3.54292	0.585966	1.85488	0.315906	0.752074	1	1.50104
mmu-miR-499-5p	3.22871	0.559334	1.70872	0.327342	0.743409	1	1.47359
mmu-miR-6967-3p	2.66623	0.555148	2.18287	0.25432	0.799248	1	1.46932
mmu-miR-3102-5p.2-5p	8.92339	0.551721	1.12191	0.491767	0.622884	1	1.46583
mmu-miR-7019-3p	3.10058	0.548179	1.81398	0.302197	0.762502	1	1.46224
mmu-miR-7048-3p	4.94805	0.535003	1.39663	0.383066	0.701671	1	1.44895
mmu-miR-505-5p	5.47047	0.524559	1.42897	0.367089	0.713552	1	1.43849
mmu-miR-1668	13.2146	0.507504	0.924975	0.548668	0.583233	1	1.42159
mmu-miR-7667-3p	4.21737	0.502373	1.5265	0.329101	0.74208	1	1.41654
mmu-miR-6933-5p	8.68301	0.495826	1.07854	0.459721	0.645716	1	1.41013
mmu-miR-6913-3p	5.40629	0.481874	1.34465	0.358362	0.720072	1	1.39656
mmu-miR-505-3p	2.82018	0.476882	2.0356	0.234271	0.814775	1	1.39173
mmu-miR-195a-3p	5.58243	0.466197	1.33877	0.348229	0.727668	1	1.38146
mmu-miR-7b-5p	7.04549	0.462324	1.21678	0.379956	0.703978	1	1.37776
mmu-miR-7667-5p	2.54604	0.460781	1.93059	0.238674	0.811358	1	1.37629
mmu-miR-5615-5p	5.05201	0.442874	1.43195	0.309281	0.757108	1	1.35931
mmu-miR-1941-3p	9.35914	0.423422	1.05756	0.400375	0.68888	1	1.3411
mmu-miR-3473e	12.5938	0.406575	1.02656	0.396054	0.692065	1	1.32554
mmu-miR-28b	4.10512	0.394809	1.56354	0.25251	0.800647	1	1.31477
mmu-miR-3471	9.32702	0.392348	1.04778	0.374457	0.708064	1	1.31253
mmu-miR-7082-3p	2.9162	0.389118	1.78953	0.217442	0.827864	1	1.30959
mmu-miR-3058-5p	2.71593	0.366025	2.13649	0.171321	0.863972	1	1.2888
mmu-miR-7083-5p	5.68014	0.352159	1.32383	0.266015	0.790228	1	1.27647
mmu-miR-6940-3p	4.57929	0.330066	1.52144	0.216944	0.828252	1	1.25707
mmu-miR-7093-3p	3.37443	0.32559	1.69084	0.192561	0.847303	1	1.25318
mmu-miR-7042-5p	7.3753	0.318524	1.16149	0.274237	0.783902	1	1.24705
mmu-miR-467d-5p	4.69943	0.31403	1.46272	0.214689	0.83001	1	1.24318
mmu-miR-19b-1-5p	3.83267	0.27788	1.61602	0.171953	0.863474	1	1.21241
mmu-miR-3064-5p	6.24233	0.249421	1.25293	0.19907	0.842208	1	1.18873
mmu-miR-652-5p	6.48436	0.222537	1.29403	0.171972	0.863459	1	1.16678
mmu-miR-7b-3p	5.96194	0.20126	1.28266	0.156909	0.875317	1	1.1497
mmu-miR-3084-5p	6.96648	0.161399	1.19266	0.135327	0.892353	1	1.11837
mmu-miR-6955-5p	3.27813	0.160075	1.68176	0.0951834	0.924169	1	1.11735
mmu-miR-3098-5p	10.927	0.13613	0.99511	0.1368	0.891189	1	1.09895
mmu-miR-6979-3p	5.23125	0.130164	1.38753	0.09381	0.92526	1	1.09442
mmu-miR-7041-5p	7.64886	0.125636	1.16684	0.107672	0.914256	1	1.09099
mmu-miR-218-1-3p	8.87154	0.120245	1.16949	0.102818	0.918108	1	1.08692
mmu-miR-30f	6.69403	0.0859047	1.23176	0.0697414	0.9444	1	1.06135
mmu-miR-3079-5p	4.82897	0.0834121	1.41959	0.0587577	0.953145	1	1.05952
mmu-miR-224-3p	8.66135	0.0783407	1.10348	0.070994	0.943403	1	1.0558
mmu-miR-704	9.70765	0.0359835	1.03267	0.0348451	0.972203	1	1.02526
mmu-miR-421-5p	6.58178	0.0146338	1.24292	0.0117738	0.990606	1	1.0102
mmu-miR-7675-3p	3.68012	0.00437782	1.87907	0.00232978	0.998141	1	1.00304
mmu-miR-7044-5p	2.54744	7.76148e-05	1.94417	3.99217e-05	0.999968	1	1.00005
mmu-miR-6919-3p	2.50738	-0.0368653	1.90273	-0.0193749	0.984542	1	0.974771
mmu-miR-7054-5p	2.50738	-0.0368653	1.90273	-0.0193749	0.984542	1	0.974771
mmu-miR-7030-3p	2.96561	-0.040837	1.76024	-0.0231997	0.981491	1	0.972091
mmu-miR-6932-3p	3.42385	-0.0436115	1.65744	-0.0263125	0.979008	1	0.970223
mmu-miR-5615-3p	6.2275	-0.0486526	1.31927	-0.0368785	0.970582	1	0.966839
mmu-miR-6943-3p	2.92555	-0.0716329	1.77926	-0.04026	0.967886	1	0.95156
mmu-miR-7661-3p	8.03632	-0.0759396	1.1129	-0.068236	0.945598	1	0.948724
mmu-miR-6952-5p	4.80649	-0.0901451	1.47017	-0.0613162	0.951107	1	0.939428
mmu-miR-6962-3p	2.51532	-0.114849	1.90137	-0.0604036	0.951834	1	0.923479
mmu-miR-1949	13.5607	-0.139856	1.04279	-0.134117	0.89331	1	0.90761
mmu-miR-6418-3p	9.87521	-0.146483	1.15178	-0.127179	0.898799	1	0.90345
mmu-miR-1251-5p	4.70849	-0.148806	1.56188	-0.0952732	0.924098	1	0.901997
mmu-miR-28c	13.7607	-0.162572	0.88842	-0.18299	0.854806	1	0.893431
mmu-miR-7008-3p	3.48774	-0.190755	1.73752	-0.109786	0.912579	1	0.876147
mmu-miR-7091-5p	4.5741	-0.19328	1.49508	-0.129277	0.897139	1	0.874615
mmu-miR-7006-3p	6.97723	-0.194445	1.25166	-0.15535	0.876546	1	0.873909
mmu-miR-486-3p	7.14538	-0.208971	1.19552	-0.174795	0.861241	1	0.865154
mmu-miR-193a-5p	12.4436	-0.22444	0.94568	-0.237332	0.812399	1	0.855927
mmu-miR-26a-1-3p	7.45135	-0.241671	1.15552	-0.209145	0.834335	1	0.845765
mmu-miR-6909-5p	13.5121	-0.251569	0.905941	-0.277688	0.781252	1	0.839983
mmu-miR-219c-3p	3.33548	-0.283778	1.69185	-0.167732	0.866794	1	0.821437
mmu-miR-190b-5p	11.1328	-0.291229	0.974367	-0.298891	0.765023	1	0.817206
mmu-miR-6985-3p	11.3428	-0.292221	0.969741	-0.30134	0.763156	1	0.816644
mmu-miR-7237-3p	6.88887	-0.313418	1.30117	-0.240875	0.809652	1	0.804733
mmu-miR-107-5p	3.38349	-0.313875	1.71253	-0.183281	0.854577	1	0.804478
mmu-miR-20b-5p	2.7011	-0.32158	1.84007	-0.174765	0.861264	1	0.800193
mmu-miR-6946-3p	6.1326	-0.333718	1.28031	-0.260655	0.794359	1	0.793489
mmu-miR-5124a	2.74911	-0.357182	1.81907	-0.196354	0.844333	1	0.780688
mmu-miR-7091-3p	5.45816	-0.376233	1.34535	-0.279654	0.779743	1	0.770447
mmu-miR-5132-5p	4.39767	-0.377322	1.48482	-0.25412	0.799403	1	0.769865
mmu-miR-693-3p	4.3096	-0.377928	1.55506	-0.243031	0.807982	1	0.769542
mmu-miR-6954-3p	2.70905	-0.394287	1.87125	-0.210708	0.833115	1	0.760865
mmu-miR-6238	14.0078	-0.399456	1.07645	-0.371086	0.710574	1	0.758144
mmu-miR-3069-3p	7.79705	-0.402122	1.1497	-0.349762	0.726517	1	0.756744
mmu-miR-1955-3p	8.65102	-0.440603	1.10169	-0.399933	0.689206	1	0.736827
mmu-miR-6971-3p	8.61721	-0.440717	1.09102	-0.40395	0.68625	1	0.736768
mmu-miR-709	3.89937	-0.441581	1.57629	-0.280139	0.779371	1	0.736327
mmu-miR-5101	13.9918	-0.605462	0.900207	-0.67258	0.501215	1	0.657261
mmu-miR-7668-3p	3.5451	-0.608012	1.73113	-0.351222	0.725422	1	0.6561
mmu-miR-6921-3p	2.56473	-0.618506	1.92571	-0.321183	0.748071	1	0.651345
mmu-miR-467c-5p	2.70081	-0.644775	2.1612	-0.298341	0.765443	1	0.639593
mmu-miR-543-3p	2.52467	-0.661633	1.89925	-0.348366	0.727565	1	0.632162
mmu-miR-6964-3p	2.99879	-0.706759	2.0076	-0.352042	0.724806	1	0.612695
mmu-miR-5119	3.16869	-0.71665	1.74029	-0.4118	0.680486	1	0.608509
mmu-miR-320-5p	2.79058	-0.74492	2.06305	-0.361078	0.718041	1	0.596701
mmu-miR-328-5p	4.76894	-0.779662	1.4679	-0.531141	0.595321	1	0.582503
mmu-miR-7067-3p	2.57437	-0.811132	2.18016	-0.372051	0.709855	1	0.569934
mmu-miR-3081-3p	4.09281	-0.835663	1.54018	-0.542575	0.587423	1	0.560326
mmu-miR-7677-3p	6.85127	-0.848956	1.21082	-0.701144	0.483213	1	0.555186
mmu-miR-377-3p	7.38134	-0.897125	1.28262	-0.699447	0.484273	1	0.536956
mmu-miR-3095-5p	7.80296	-0.899909	1.25855	-0.715036	0.474587	1	0.535921
mmu-miR-337-5p	3.58656	-0.92038	1.64114	-0.560816	0.574923	1	0.52837
mmu-miR-205-3p	2.63032	-0.927261	2.08847	-0.44399	0.65705	1	0.525856
mmu-miR-379-5p	14.4644	-0.960535	1.01753	-0.943988	0.345176	1	0.513866
mmu-miR-7059-5p	7.36686	-1.00899	1.17651	-0.85762	0.391102	1	0.496893
mmu-miR-485-3p	2.99225	-1.04945	1.77767	-0.59035	0.554956	1	0.483153
mmu-miR-433-3p	13.8715	-1.08226	0.977623	-1.10703	0.268282	1	0.47229
mmu-miR-7083-3p	7.25461	-1.09503	1.30386	-0.839836	0.401	1	0.468127
mmu-miR-211-5p	11.2466	-1.10509	1.01107	-1.09299	0.274396	1	0.464872
mmu-miR-673-5p	13.2292	-1.11227	0.957629	-1.16148	0.245446	1	0.462566
mmu-miR-7687-5p	4.56833	-1.12379	1.4832	-0.75768	0.448642	1	0.458886
mmu-miR-668-3p	4.78624	-1.13915	1.45897	-0.780792	0.434925	1	0.454028
mmu-miR-219a-5p	13.4425	-1.16152	1.03109	-1.1265	0.259955	1	0.447042
mmu-miR-3086-5p	10.8843	-1.17077	1.00224	-1.16815	0.242745	1	0.444185
mmu-miR-487b-3p	5.62228	-1.17255	1.34394	-0.87247	0.382952	1	0.443636
mmu-miR-7036b-5p	7.41002	-1.20976	1.24443	-0.972138	0.330982	1	0.432341
mmu-miR-1199-3p	3.92601	-1.23435	1.61914	-0.762348	0.445852	1	0.425034
mmu-miR-679-5p	3.41013	-1.24376	1.74871	-0.711245	0.476932	1	0.42227
mmu-miR-466i-5p	7.43216	-1.26117	1.19396	-1.05629	0.290835	1	0.417205
mmu-miR-7052-3p	7.64381	-1.27416	1.23609	-1.0308	0.302634	1	0.413466
mmu-miR-1198-3p	2.49395	-1.31056	1.95539	-0.67023	0.502711	1	0.403165
mmu-miR-452-3p	9.02412	-1.31849	1.21296	-1.087	0.277039	1	0.400955
mmu-miR-3092-3p	5.90578	-1.32201	1.33125	-0.993065	0.320678	1	0.399976
mmu-miR-299a-3p	9.69997	-1.36347	1.12103	-1.21627	0.223881	1	0.388646
mmu-miR-6963-3p	3.50784	-1.37708	1.67198	-0.823622	0.410154	1	0.384997
mmu-miR-667-3p	8.78379	-1.39523	1.13784	-1.22622	0.220118	1	0.380183
mmu-miR-298-3p	3.55585	-1.39962	1.66298	-0.84163	0.399995	1	0.37903
mmu-miR-6975-3p	3.55585	-1.39962	1.66298	-0.84163	0.399995	1	0.37903
mmu-miR-5122	8.8318	-1.40497	1.15275	-1.2188	0.222919	1	0.377626
mmu-miR-154-5p	3.69987	-1.46653	1.71515	-0.855047	0.392525	1	0.361852
mmu-miR-376c-3p	6.42762	-1.47685	1.28835	-1.14631	0.251668	1	0.359273
mmu-miR-3098-3p	7.43526	-1.49508	1.2049	-1.24083	0.214667	1	0.354761
mmu-miR-6399	2.63967	-1.51871	2.1015	-0.722677	0.469878	1	0.348998
mmu-miR-485-5p	5.82366	-1.5224	1.41723	-1.07421	0.282731	1	0.348107
mmu-miR-666-5p	8.64742	-1.53123	1.17208	-1.30642	0.19141	1	0.345983
mmu-miR-329-5p	13.5887	-1.55312	0.924259	-1.68039	0.0928812	1	0.340773
mmu-miR-879-3p	9.39085	-1.56261	1.09696	-1.42449	0.154304	1	0.338538
mmu-miR-379-3p	10.7792	-1.5714	1.08595	-1.44702	0.147892	1	0.336482
mmu-miR-411-3p	13.9503	-1.66981	0.975624	-1.71153	0.0869837	1	0.314295
mmu-miR-335-5p	12.1867	-1.67055	1.09889	-1.52022	0.128457	1	0.314133
mmu-miR-666-3p	6.03328	-1.71161	1.47847	-1.15769	0.246989	1	0.305318
mmu-miR-181b-1-3p	8.35249	-1.79774	1.22999	-1.4616	0.143852	1	0.287624
mmu-miR-3110-5p	8.66016	-1.81333	1.14387	-1.58526	0.112908	1	0.284534
mmu-miR-382-5p	11.3442	-1.81407	1.08752	-1.66808	0.0953007	1	0.284387
mmu-miR-7116-3p	7.93432	-1.90788	1.20952	-1.57739	0.114706	1	0.266483
mmu-miR-494-3p	3.70922	-1.98029	1.74632	-1.13398	0.256803	1	0.253439
mmu-miR-299a-5p	2.59932	-2.10688	2.02088	-1.04256	0.297154	1	0.232148
mmu-miR-3069-5p	4.87847	-2.11212	1.64582	-1.28332	0.199381	1	0.231308
mmu-miR-802-3p	11.3807	-2.12057	1.05104	-2.0176	0.0436327	1	0.229956
mmu-miR-433-5p	2.65527	-2.24095	2.23584	-1.00229	0.316205	1	0.211546
mmu-miR-129-5p	6.93603	-2.27941	1.45591	-1.56563	0.117435	1	0.205981
mmu-miR-376b-5p	4.5705	-2.48104	1.89256	-1.31094	0.189876	1	0.179115
mmu-miR-376b-3p	4.70828	-2.5278	1.73099	-1.46032	0.144201	1	0.173402
mmu-miR-467b-5p	3.17086	-2.54051	2.06521	-1.23014	0.218643	1	0.171882
mmu-miR-467a-5p	3.17086	-2.54051	2.06521	-1.23014	0.218643	1	0.171882
mmu-miR-496a-3p	3.53278	-2.54449	2.00329	-1.27015	0.204029	1	0.171408
mmu-miR-370-3p	5.352	-2.62138	1.57809	-1.66111	0.0966911	1	0.162512
mmu-miR-129-2-3p	5.40796	-2.69354	1.64894	-1.6335	0.102363	1	0.154583
mmu-miR-155-3p	7.45642	-2.81923	1.40929	-2.00047	0.0454499	1	0.141686
mmu-miR-369-3p	8.16234	-2.91369	1.33103	-2.18905	0.028593	1	0.132707
mmu-miR-380-3p	11.2403	-3.08179	1.13949	-2.70452	0.0068403	1	0.118111
mmu-miR-302a-5p	4.70513	-3.20177	1.93227	-1.657	0.0975203	1	0.108685
mmu-miR-196a-2-3p	2.66462	-3.33576	2.34764	-1.4209	0.155345	1	0.0990456
mmu-miR-382-3p	2.89046	-3.39515	2.24858	-1.50991	0.131067	1	0.0950513
mmu-miR-190a-3p	2.8504	-3.44555	2.25787	-1.52602	0.127005	1	0.0917878
mmu-miR-376a-5p	6.07067	-3.51204	1.59756	-2.19838	0.0279224	1	0.0876539
mmu-miR-153-3p	4.30115	-4.08202	2.02257	-2.01823	0.0435672	1	0.0590458
mmu-miR-673-3p	5.53061	-4.45355	2.11116	-2.10953	0.034899	1	0.0456401

## Sheet: Suppl. Table-2
Supplementary Table S2 (RNA_seq)	Symbol	FoldChange_miRKO_vs_WT	log2FoldChange_miRKO_vs_WT	pvalue_miRKO_vs_WT	padj_miRKO_vs_WT	FoldChange_PTKO_vs_WT	log2FoldChange_PTKO_vs_WT	pvalue_PTKO_vs_WT	padj_PTKO_vs_WT	FoldChange_dKO_vs_WT	log2FoldChange_dKO_vs_WT	pvalue_dKO_vs_WT	padj_dKO_vs_WT	FoldChange_dKO_vs_PTKO	log2FoldChange_dKO_vs_PTKO	pvalue_dKO_vs_PTKO	padj_dKO_vs_PTKO
ENSMUSG00000025701	Alox5	1353.58	10.4026	4.08535e-10	1.16382e-07	1.06029	0.0844651	0.713925	0.841744	1.2679	0.342442	0.180906	0.371731	1.04882	0.0687733	0.310113	0.643759
ENSMUSG00000041703	Zic5	520.772	9.02451	2.21088e-11	8.01595e-09	1.26671	0.341086	0.220126	0.398657	935.138	9.86904	7.65921e-15	4.14061e-13	407.51	8.67069	4.86212e-15	2.5614e-12
ENSMUSG00000090084	Srpx	452.881	8.82299	7.09911e-10	1.95262e-07	1.04719	0.0665182	0.771425	0.876518	26.291	4.7165	5.07314e-05	0.00046035	7.58758	2.92364	0.00021445	0.00668356
ENSMUSG00000084349	Rpl3-ps1	361.371	8.49734	6.80634e-106	2.17163e-102	0.836898	-0.256876	0.17839	0.342939	315.746	8.30262	9.15293e-103	1.63288e-99	478.734	8.90308	2.54924e-115	1.04079e-111
ENSMUSG00000073402	Gm8909	355.507	8.47374	1.77901e-13	8.34722e-11	1	0	1	1	260.597	8.02568	7.37008e-14	3.60226e-12	470.581	8.8783	4.40601e-15	2.39848e-12
ENSMUSG00000107470	Gm3375	289.489	8.17736	6.75198e-52	7.69389e-49	0.975741	-0.0354294	0.851525	0.924715	244.737	7.93509	1.51901e-50	7.13134e-48	289.371	8.17677	3.74505e-60	7.64505e-57
ENSMUSG00000091957	Rps2-ps10	274.817	8.10233	0	0	0.887745	-0.171782	0.230161	0.410689	154.144	7.26814	1.67584e-290	2.9897e-286	186.336	7.54176	0	0
ENSMUSG00000078249	Hmga1b	215.302	7.75022	8.87279e-59	1.2868e-55	1.26935	0.344086	0.120456	0.256928	149.282	7.22189	1.08777e-52	5.39051e-50	91.6322	6.51778	7.702e-52	1.25781e-48
ENSMUSG00000069117	Rps18-ps6	181.358	7.50269	5.67001e-192	4.52269e-188	0.847946	-0.237955	0.164495	0.322873	163.902	7.35669	3.24739e-186	2.89667e-182	224.38	7.8098	2.32362e-207	1.89735e-203
ENSMUSG00000097891	Gm3650	154.163	7.26832	3.25018e-10	1.00669e-07	1	0	1	1	94.4034	6.56077	8.21509e-10	2.10571e-08	172.134	7.42739	8.23222e-11	2.3586e-08
ENSMUSG00000079396	Gm3411	98.113	6.61637	3.23474e-07	3.85103e-05	1	0	1	1	19.8665	4.31227	8.6912e-05	0.000736585	25.776	4.68796	2.44688e-05	0.00119284
ENSMUSG00000075391	Glo1-ps	74.1191	6.21177	1.03955e-20	8.20152e-18	1.03877	0.0548823	0.782998	0.884486	59.4144	5.89274	1.07294e-19	9.15851e-18	57.8461	5.85415	5.40622e-27	6.30635e-24
ENSMUSG00000117300	Gm18736	39.678	5.31027	4.05969e-08	6.16803e-06	1.1182	0.161174	0.482326	0.666565	44.3723	5.47159	1.20493e-08	2.51414e-07	34.2767	5.09916	1.13448e-12	4.87559e-10
ENSMUSG00000113637	Gm7049	37.6538	5.23472	6.11682e-08	8.79114e-06	1.0738	0.10272	0.634894	0.787244	28.1326	4.81417	4.79285e-07	7.36473e-06	18.6093	4.21795	3.04575e-06	0.000226091
ENSMUSG00000090215	Trim34b	30.0114	4.90744	2.75677e-05	0.0015113	4.08294	2.02961	0.00479461	0.0204143	77.9034	6.28361	1.55898e-06	2.12558e-05	1.43139	0.517417	0.00965019	0.0974628
ENSMUSG00000113061	Rps18-ps5	21.9925	4.45894	2.67557e-138	1.06708e-134	0.725107	-0.463735	0.00530329	0.0221623	21.3464	4.41592	3.8119e-136	2.26681e-132	32.7189	5.03205	2.97578e-165	1.61991e-161
ENSMUSG00000091472	Gm3739	18.4145	4.20277	3.57099e-05	0.00183263	1	0	1	1	2.3899	1.25695	0.0142659	0.0549327	1.53307	0.616427	0.00637985	0.0750644
ENSMUSG00000073406	H2-Bl	17.933	4.16454	4.71561e-07	5.33533e-05	3.03273	1.60062	0.00472436	0.0201585	11.4108	3.51233	3.02265e-05	0.000292272	1.21234	0.277794	0.0339304	0.208707
ENSMUSG00000057346	Apol9a	16.3562	4.03177	2.80028e-08	4.55846e-06	71.0985	6.15175	6.00584e-16	2.95978e-14	212.68	7.73254	7.74749e-24	9.03368e-22	2.47359	1.30661	7.33884e-05	0.00287531
ENSMUSG00000032366	Tpm1	15.5316	3.95714	5.08315e-69	1.01364e-65	1.38091	0.465616	0.00641656	0.025922	7.39983	2.88749	1.95053e-37	5.04311e-35	4.67769	2.2258	7.32586e-24	7.03756e-21
ENSMUSG00000068396	Rpl34-ps1	15.1888	3.92494	8.19349e-05	0.00333446	0.761364	-0.393341	0.180975	0.346582	26.3034	4.71718	9.0463e-05	0.000763777	245.983	7.94242	5.21505e-07	5.23313e-05
ENSMUSG00000082935	Gm7658	13.5705	3.7624	1.08815e-13	5.26036e-11	1.06524	0.0911768	0.630373	0.783847	8.73082	3.12612	1.90554e-09	4.59389e-08	6.67468	2.7387	1.29785e-10	3.59241e-08
ENSMUSG00000063953	Amd2	13.5415	3.75932	1.26046e-59	2.01082e-56	1.45833	0.544317	0.00387181	0.017144	22.5271	4.49359	1.68805e-84	2.00765e-81	13.6468	3.77049	2.19062e-77	7.155e-74
ENSMUSG00000048949	Gm6206	13.3444	3.73816	2.32055e-08	3.98062e-06	1.35041	0.433394	0.107567	0.236942	18.2943	4.19332	5.86918e-09	1.29427e-07	5.67168	2.50378	2.009e-05	0.00105912
ENSMUSG00000079014	Serpina3i	13.3334	3.73697	1.76205e-06	0.000169338	0.639182	-0.645702	0.0612772	0.154349	9.46169	3.2421	6.21495e-05	0.000550247	46.9988	5.55455	1.87121e-08	3.25093e-06
ENSMUSG00000039323	Igfbp2	13.2603	3.72904	5.48155e-05	0.0025347	0.934435	-0.0978335	0.667944	0.809904	1.13575	0.183642	0.382506	0.603192	1.07219	0.100558	0.192652	0.524628
ENSMUSG00000069899	Gm12166	12.8608	3.68491	4.19637e-06	0.000346863	1.16353	0.218504	0.354682	0.548979	13.8356	3.79031	1.48318e-05	0.000156846	6.62645	2.72824	7.01039e-06	0.000463509
ENSMUSG00000066407	Gm10263	11.5671	3.53196	5.05556e-05	0.00236514	1.03232	0.045885	0.838173	0.918187	14.2047	3.8283	0.000143753	0.00115002	7.81095	2.9655	0.000109861	0.00407759
ENSMUSG00000079491	H2-T10	10.5692	3.40179	2.0719e-08	3.62453e-06	0.634863	-0.655482	0.0398805	0.111393	4.19147	2.06745	0.00022492	0.00170024	13.101	3.71161	1.12112e-08	2.10448e-06
ENSMUSG00000096729	Gm13695	9.85427	3.30075	0.000157152	0.00535693	1	0	1	1	6.89987	2.78657	0.00164856	0.00936637	3.73974	1.90294	0.000711143	0.0166624
ENSMUSG00000022367	Has2	9.72175	3.28122	3.30017e-05	0.00173755	1.08661	0.119829	0.585551	0.748941	4.79431	2.26132	0.00152243	0.00873599	1.50318	0.588014	0.00775591	0.0849509
ENSMUSG00000019787	Trdn	9.38215	3.22992	1.59315e-05	0.00101841	1.09081	0.125404	0.560528	0.73082	1.86085	0.895964	0.0207249	0.0731564	1.13517	0.182906	0.0792833	0.334222
ENSMUSG00000035561	Aldh1b1	8.90246	3.1542	3.28137e-10	1.00669e-07	1.64096	0.714542	0.0208012	0.0668155	5.26779	2.3972	1.55963e-06	2.12558e-05	1.55144	0.633606	0.00394171	0.0543618
ENSMUSG00000071847	Apcdd1	8.69996	3.12101	1.04913e-06	0.000107979	1.0011	0.00159276	0.99345	0.999783	0.954279	-0.0675169	0.698908	0.846413	0.982799	-0.0250312	0.691819	0.886157
ENSMUSG00000032661	Oas3	8.40833	3.07182	2.3117e-09	5.6757e-07	131.371	7.03751	2.61295e-39	9.71148e-37	305.42	8.25465	5.9487e-53	3.03214e-50	2.08663	1.06117	1.47182e-05	0.000840433
ENSMUSG00000097993	Ptprv	8.38242	3.06737	3.02564e-05	0.00161432	0.7266	-0.460767	0.118249	0.253493	2.70297	1.43455	0.00599089	0.0272059	10.7902	3.43166	2.40912e-05	0.00118862
ENSMUSG00000050640	Tmem150c	8.32426	3.05732	2.05452e-09	5.20249e-07	0.926114	-0.110739	0.563961	0.733691	1.52245	0.60639	0.0274503	0.0911944	1.63826	0.712161	0.00412873	0.0561886
ENSMUSG00000028364	Tnc	8.01749	3.00315	8.2993e-07	8.82658e-05	1.0401	0.0567181	0.768737	0.875199	3.49909	1.80698	0.000736292	0.00468502	2.00154	1.00111	0.00203816	0.0354853
ENSMUSG00000032332	Col12a1	7.93805	2.98878	4.5618e-05	0.00221199	0.683095	-0.549843	0.0833002	0.195126	1.1478	0.198866	0.329883	0.551416	1.54614	0.628675	0.00681261	0.0776933
ENSMUSG00000061048	Cdh3	7.93679	2.98856	3.59224e-07	4.15268e-05	2.18974	1.13076	0.0067995	0.0271858	6.30948	2.65752	1.32081e-05	0.000141777	1.12491	0.169813	0.0870187	0.35115
ENSMUSG00000015134	Aldh1a3	7.88197	2.97856	2.66734e-08	4.38682e-06	1.51909	0.603209	0.0389419	0.10944	6.53162	2.70744	1.2039e-06	1.67794e-05	1.59785	0.676132	0.00494679	0.0637114
ENSMUSG00000000544	Gpa33	7.47409	2.9019	4.09399e-06	0.000340164	1.31038	0.389988	0.132615	0.276095	27.7345	4.79361	4.88578e-11	1.53455e-09	10.7677	3.42863	2.63553e-07	3.09646e-05
ENSMUSG00000046805	Mpeg1	7.15376	2.8387	2.4063e-06	0.000220619	42.3632	5.40474	1.31976e-15	6.24522e-14	50.6176	5.66157	7.95123e-17	5.27323e-15	1.02006	0.0286512	0.648025	0.863099
ENSMUSG00000044258	Ctla2a	7.10513	2.82886	4.8119e-05	0.00229364	0.207689	-2.2675	0.000996184	0.00548009	1.08998	0.124296	0.508194	0.709848	6.32103	2.66016	7.7813e-05	0.00302563
ENSMUSG00000053702	Nebl	7.04248	2.81608	2.72983e-06	0.000243042	13.2977	3.73311	5.44493e-09	1.00453e-07	21.3868	4.41865	9.58067e-12	3.30598e-10	1.06831	0.0953242	0.210283	0.544731
ENSMUSG00000015484	Fam163a	6.95243	2.79752	8.57515e-06	0.000619002	0.949328	-0.0750208	0.709415	0.838763	2.84138	1.50659	0.00257413	0.0135424	2.8018	1.48635	0.000593546	0.0145108
ENSMUSG00000021640	Naip1	6.94707	2.79641	3.48818e-07	4.06182e-05	54.9349	5.77965	3.24776e-21	2.6578e-19	96.4421	6.59159	7.6756e-27	1.07821e-24	1.07408	0.1031	0.192935	0.524705
ENSMUSG00000066842	Hmcn1	6.89168	2.78486	9.87142e-05	0.00380383	0.751709	-0.411754	0.151749	0.304797	1.08863	0.122512	0.52259	0.722713	1.19702	0.259452	0.0391366	0.223964
ENSMUSG00000035775	Krt20	6.78925	2.76325	3.58799e-06	0.000307323	15.7579	3.97801	3.95013e-09	7.47299e-08	39.2807	5.29575	1.37809e-14	7.16768e-13	1.14712	0.198014	0.0677114	0.304124
ENSMUSG00000025128	Bhlhe22	6.73109	2.75084	1.74068e-05	0.00109327	0.538982	-0.89169	0.0271072	0.0824821	1.27958	0.355666	0.128919	0.291979	3.73228	1.90006	0.000341229	0.00967468
ENSMUSG00000028581	Laptm5	6.70052	2.74427	2.12367e-07	2.62627e-05	19.9658	4.31946	1.12668e-13	4.14432e-12	26.6865	4.73804	5.53248e-16	3.35712e-14	1.03195	0.0453725	0.487476	0.776756
ENSMUSG00000031548	Sfrp1	6.62147	2.72715	1.49079e-05	0.000970717	0.8488	-0.236504	0.294871	0.486723	1.0257	0.036604	0.832573	0.92118	1.0722	0.100573	0.207384	0.541531
ENSMUSG00000017639	Rab11fip4	6.56106	2.71393	3.58415e-05	0.00183263	2.11466	1.08043	0.0134188	0.0469671	2.59714	1.37692	0.00498673	0.0234856	1.01491	0.0213469	0.734965	0.904295
ENSMUSG00000029659	Medag	6.39634	2.67725	0.000112645	0.00419865	0.962157	-0.055656	0.793639	0.891594	1.03023	0.0429692	0.813313	0.911148	1.02268	0.0323517	0.616039	0.847908
ENSMUSG00000030077	Chl1	6.3864	2.675	9.85146e-05	0.00380383	0.808952	-0.305875	0.24404	0.426956	0.888784	-0.170095	0.402778	0.623206	1.0138	0.0197799	0.750283	0.912012
ENSMUSG00000066366	Serpina1a	6.31995	2.65991	6.1364e-05	0.00274213	0.536698	-0.897819	0.0257918	0.0792501	0.982101	-0.0260564	0.882839	0.947188	1.21155	0.276849	0.0368495	0.217075
ENSMUSG00000005800	Mmp8	6.31194	2.65808	0.000129124	0.00460199	0.734645	-0.44488	0.143132	0.291727	1.16817	0.224247	0.292624	0.510155	1.29577	0.373814	0.0174222	0.141132
ENSMUSG00000022661	Cd200	6.1162	2.61264	2.18425e-05	0.0013199	1.04912	0.0691774	0.726707	0.850016	3.08096	1.62338	0.001852	0.0103378	1.63125	0.705981	0.00526866	0.0662025
ENSMUSG00000000365	Rnf17	6.04455	2.59563	3.53517e-05	0.00183263	2.27361	1.18499	0.00888452	0.0337162	1.70488	0.769671	0.0238396	0.081694	0.982938	-0.0248276	0.693888	0.886599
ENSMUSG00000022949	Clic6	5.96641	2.57686	1.74914e-05	0.00109428	2.94024	1.55594	0.00226606	0.0109705	8.18285	3.0326	6.26468e-06	7.26199e-05	1.11628	0.158705	0.0974345	0.373446
ENSMUSG00000097006	9530082P21Rik	5.92282	2.56628	1.68053e-31	1.7873e-28	1.81586	0.86065	2.66392e-05	0.000229364	3.72897	1.89878	6.10083e-18	4.39788e-16	1.84271	0.881827	1.95577e-06	0.000159699
ENSMUSG00000064080	Fbln2	5.89666	2.5599	5.61608e-06	0.000432818	11.8223	3.56343	1.76275e-08	3.00071e-07	11.9048	3.57347	1.96015e-08	3.94161e-07	0.999222	-0.00112227	0.985402	0.996816
ENSMUSG00000062960	Kdr	5.71472	2.51468	3.5611e-05	0.00183263	0.857696	-0.221462	0.322457	0.516765	1.58331	0.66294	0.0329114	0.105279	2.10924	1.07672	0.00178992	0.0325877
ENSMUSG00000033450	Tagap	5.69309	2.50921	1.2098e-06	0.000122929	1.41398	0.499762	0.0612874	0.154349	1.22553	0.2934	0.152737	0.330965	0.980935	-0.0277712	0.658259	0.868927
ENSMUSG00000037852	Cpe	5.67741	2.50523	2.92053e-08	4.70618e-06	0.900334	-0.151467	0.415676	0.609841	1.50361	0.588426	0.0230265	0.0794879	1.79189	0.841483	0.00201001	0.0352583
ENSMUSG00000057722	Lepr	5.65631	2.49986	6.50544e-07	7.20703e-05	0.834642	-0.26077	0.222689	0.401573	1.14235	0.19201	0.295319	0.513299	1.26298	0.33683	0.0227558	0.164436
ENSMUSG00000091697	Eif3s6-ps2	5.6371	2.49495	0.00018681	0.00607823	1.33158	0.413135	0.151226	0.303951	8.3477	3.06138	0.000351168	0.00248506	2.29089	1.19591	0.00118839	0.0245354
ENSMUSG00000022754	Tmem45a	5.63169	2.49357	8.74631e-05	0.00350206	1.10475	0.143725	0.502792	0.683727	2.56417	1.35849	0.00560069	0.0258115	1.21647	0.282704	0.0357922	0.213703
ENSMUSG00000042212	Sprr2d	5.59201	2.48337	6.78583e-09	1.35318e-06	192.17	7.58624	4.02563e-61	4.48857e-58	302.946	8.24292	1.95412e-71	1.66007e-68	1.08095	0.112304	0.158836	0.478025
ENSMUSG00000109394	A230057D06Rik	5.58936	2.48268	0.000186697	0.00607823	0.833777	-0.262267	0.310099	0.502805	5.77953	2.53095	0.00097434	0.0059569	17.1128	4.097	2.7504e-05	0.00131446
ENSMUSG00000027962	Vcam1	5.55786	2.47453	5.72975e-09	1.1871e-06	0.724573	-0.464796	0.0522995	0.13725	2.14977	1.10418	0.00122789	0.00727034	4.41127	2.14119	2.21245e-07	2.67641e-05
ENSMUSG00000024087	Cyp1b1	5.5015	2.45982	2.74533e-05	0.00151022	0.894973	-0.160084	0.438845	0.62929	1.75232	0.809268	0.0177755	0.0651441	2.11583	1.08122	0.00165722	0.0310012
ENSMUSG00000017817	Jph2	5.43625	2.44261	7.39553e-05	0.00311295	0.800082	-0.321781	0.19598	0.366795	1.13448	0.182035	0.348761	0.569933	1.26152	0.335161	0.0258321	0.178512
ENSMUSG00000026885	Ttll11	5.40867	2.43528	0.000204837	0.00649655	1.09168	0.12655	0.569819	0.737705	3.61073	1.85229	0.00339648	0.0170685	1.37171	0.455979	0.0132538	0.119783
ENSMUSG00000020044	Timp3	5.39496	2.43161	6.94235e-06	0.000522411	4.47944	2.16332	6.72577e-05	0.000522595	2.51692	1.33166	0.00208652	0.0114147	0.957337	-0.0629005	0.363003	0.688199
ENSMUSG00000013523	Bcas1	5.3105	2.40885	0.000304068	0.0086007	32.1052	5.00474	9.06209e-06	8.72464e-05	11.0688	3.46843	0.00040834	0.00282798	0.921918	-0.117289	0.166267	0.488329
ENSMUSG00000021575	Ahrr	5.27332	2.39871	8.01447e-05	0.00327833	0.857604	-0.221617	0.33057	0.524885	0.92297	-0.115644	0.530395	0.729083	1.01452	0.0207953	0.741817	0.907513
ENSMUSG00000042096	Dao	5.25179	2.39281	7.81523e-05	0.00321685	31.3987	4.97263	4.62551e-11	1.20642e-09	21.2298	4.40802	5.78334e-09	1.2785e-07	0.950215	-0.0736744	0.300867	0.636788
ENSMUSG00000039347	Atp6v0e2	5.1445	2.36303	6.19797e-05	0.00275968	0.992296	-0.0111581	0.954673	0.979152	3.09352	1.62925	0.0017862	0.0100255	2.28135	1.18989	0.00127783	0.0256998
ENSMUSG00000075302	Erich2	5.12482	2.3575	8.00267e-06	0.000585626	1.11557	0.15778	0.429796	0.621761	2.01898	1.01362	0.00610529	0.0276513	1.16696	0.222756	0.0524054	0.26309
ENSMUSG00000005124	Ccn4	5.12191	2.35668	4.83084e-05	0.00229364	0.834274	-0.261408	0.250019	0.434181	1.40252	0.488018	0.0632714	0.172567	1.89699	0.923711	0.00262924	0.0423935
ENSMUSG00000026817	Ak1	5.1139	2.35442	2.7197e-06	0.000243042	0.912916	-0.131446	0.490065	0.673117	1.75583	0.812153	0.0108219	0.0442601	2.10036	1.07064	0.00119519	0.0246447
ENSMUSG00000022037	Clu	5.10133	2.35087	2.83772e-07	3.45574e-05	1.04014	0.0567809	0.749157	0.864263	1.32785	0.409095	0.0657415	0.177459	1.09405	0.129685	0.128361	0.430888
ENSMUSG00000019846	Lama4	5.03642	2.3324	9.06161e-06	0.000642488	1.06057	0.0848444	0.652072	0.798801	1.0837	0.11597	0.504002	0.706205	1.00934	0.0134155	0.827567	0.939255
ENSMUSG00000037411	Serpine1	5.03063	2.33074	1.59595e-05	0.00101841	1.67052	0.7403	0.0245074	0.0759708	2.25582	1.17365	0.0038151	0.0187652	1.02949	0.0419368	0.519089	0.796601
ENSMUSG00000051225	Fam83a	5.00123	2.32228	1.10705e-05	0.00075152	1.67396	0.743262	0.0235411	0.0735246	1.21037	0.275448	0.17617	0.365025	0.9536	-0.0685443	0.329021	0.661159
ENSMUSG00000027966	Col11a1	4.99706	2.32108	0.000143151	0.00499714	0.976267	-0.0346523	0.863998	0.93111	2.0825	1.05832	0.0117165	0.0471089	1.55515	0.637051	0.00678346	0.0776319
ENSMUSG00000074874	Ctla2b	4.98857	2.31863	0.00010036	0.00385794	0.708214	-0.497742	0.0911711	0.209007	1.14922	0.200659	0.309827	0.528981	1.56113	0.64259	0.00665735	0.0767434
ENSMUSG00000059498	Fcgr3	4.97237	2.31393	0.000371995	0.00979281	2.98873	1.57953	0.00941871	0.0353771	2.52904	1.33859	0.012406	0.0492704	0.994802	-0.00751828	0.903974	0.965675
ENSMUSG00000033644	Piwil2	4.97182	2.31377	9.1997e-06	0.000649393	17.5576	4.13402	3.12341e-13	1.1034e-11	25.5364	4.67448	2.38857e-16	1.48994e-14	1.08372	0.11599	0.142483	0.45224
ENSMUSG00000026051	Ecrg4	4.95955	2.31021	0.000327433	0.00902588	0.841913	-0.248258	0.327487	0.522012	1.62334	0.698968	0.0468054	0.137473	1.75503	0.8115	0.00375782	0.0529499
ENSMUSG00000022665	Ccdc80	4.94663	2.30645	6.74448e-05	0.0029478	1.1943	0.256163	0.258766	0.444784	1.15054	0.202306	0.299091	0.517441	0.996133	-0.00558902	0.927829	0.975046
ENSMUSG00000070576	Mn1	4.91204	2.29632	0.00011462	0.00422295	0.797593	-0.326276	0.193436	0.363399	1.20944	0.274337	0.200985	0.399041	1.44384	0.529908	0.0101438	0.10046
ENSMUSG00000026069	Il1rl1	4.85175	2.27851	2.13012e-06	0.000196427	1.07073	0.0985998	0.591847	0.754024	2.44981	1.29267	0.0011589	0.00692158	1.49147	0.576732	0.0065521	0.0762125
ENSMUSG00000113255	Tes3-ps	4.81726	2.26821	0.000267908	0.00787098	0.930905	-0.103294	0.63827	0.789649	1.42661	0.512586	0.0767031	0.199851	1.26309	0.336955	0.0239846	0.170598
ENSMUSG00000078920	Ifi47	4.78273	2.25783	1.41039e-07	1.80542e-05	21.1041	4.39945	1.45604e-22	1.34589e-20	31.2849	4.9674	3.34077e-28	5.13787e-26	1.08421	0.116645	0.143177	0.453318
ENSMUSG00000035615	Frmpd1	4.72386	2.23996	2.45015e-05	0.00141109	1.3235	0.404358	0.106391	0.234904	8.41158	3.07238	1.8631e-07	3.15647e-06	3.11889	1.64103	0.000162095	0.00546937
ENSMUSG00000029866	Kel	4.68769	2.22888	3.56691e-05	0.00183263	0.852081	-0.230937	0.286032	0.477023	1.10119	0.139066	0.441357	0.655114	1.14284	0.19262	0.0710741	0.31299
ENSMUSG00000087461	C230014O12Rik	4.67908	2.22622	0.000208477	0.00658581	11.644	3.54151	1.16037e-05	0.000109068	21.0306	4.39442	2.04845e-07	3.43784e-06	1.05536	0.0777327	0.28733	0.626549
ENSMUSG00000018008	Cyth4	4.66575	2.22211	2.09025e-08	3.62453e-06	1.27266	0.347853	0.0976357	0.220455	5.15757	2.36669	4.88525e-09	1.08805e-07	2.89267	1.5324	1.88161e-05	0.00100136
ENSMUSG00000007655	Cav1	4.6353	2.21266	3.0172e-05	0.00161432	3.5837	1.84145	0.000340583	0.00218797	5.66636	2.50242	1.27849e-05	0.000137898	1.03746	0.0530557	0.428726	0.737702
ENSMUSG00000057657	Rps18-ps3	4.63315	2.21199	2.7088e-09	6.26283e-07	0.802296	-0.317793	0.130317	0.272573	4.4372	2.14965	7.54612e-09	1.63576e-07	6.9497	2.79695	3.75386e-13	1.75155e-10
ENSMUSG00000021765	Fst	4.61254	2.20556	2.37932e-05	0.00139556	4.99464	2.32038	2.14171e-05	0.000188496	20.924	4.38709	3.97126e-13	1.68684e-11	1.85027	0.887739	0.00246661	0.0405601
ENSMUSG00000040280	Ndufa4l2	4.59803	2.20102	7.56059e-05	0.00316572	1.89468	0.921952	0.015257	0.0518724	2.50084	1.32241	0.00328318	0.0165997	1.02428	0.0346117	0.588753	0.832717
ENSMUSG00000022449	Adamts20	4.5671	2.19128	0.000462441	0.0113848	0.91253	-0.132056	0.57771	0.74319	1.29433	0.372209	0.158333	0.338607	1.15576	0.208838	0.0477914	0.249196
ENSMUSG00000022026	Olfm4	4.54724	2.18499	3.17169e-15	1.63219e-12	12.8206	3.6804	1.55448e-38	5.43763e-36	22.882	4.51614	6.56433e-57	3.90359e-54	1.39222	0.477384	0.00284973	0.0445349
ENSMUSG00000043079	Synpo	4.46851	2.15979	4.45225e-05	0.00217873	0.943532	-0.0838567	0.660131	0.804806	1.23502	0.304538	0.149995	0.32669	1.15611	0.209274	0.0598412	0.283962
ENSMUSG00000024910	Ctsw	4.45292	2.15475	7.75043e-05	0.0032115	1.09395	0.129548	0.516728	0.695153	1.14953	0.201046	0.295381	0.513357	1.01766	0.0252599	0.687878	0.884745
ENSMUSG00000025165	Sectm1a	4.45221	2.15452	4.64352e-09	9.74711e-07	22.1384	4.46848	2.33608e-31	4.79031e-29	61.048	5.93187	1.00648e-53	5.28108e-51	2.33124	1.2211	6.78803e-05	0.00271704
ENSMUSG00000056071	S100a9	4.36151	2.12483	7.27187e-05	0.00308023	36.6767	5.19679	6.69021e-16	3.27894e-14	136.013	7.0876	9.23726e-28	1.37682e-25	2.0433	1.0309	0.00145035	0.0281636
ENSMUSG00000054162	Spock3	4.35531	2.12278	0.00038187	0.00998685	0.981525	-0.0269027	0.901178	0.950234	1.58136	0.661161	0.048259	0.140608	1.22112	0.288206	0.0320633	0.202563
ENSMUSG00000030220	Arhgdib	4.34763	2.12023	6.25084e-07	6.9734e-05	5.38774	2.42968	2.29834e-08	3.80832e-07	13.4381	3.74826	1.53267e-16	9.73053e-15	1.47026	0.556068	0.00526993	0.0662025
ENSMUSG00000032744	Heyl	4.34317	2.11875	0.000180453	0.00598498	1.01843	0.0263526	0.894213	0.946807	1.54566	0.62822	0.038857	0.119787	1.17915	0.237742	0.0495737	0.254126
ENSMUSG00000050014	Apol10b	4.33504	2.11605	0.000481441	0.0116906	0.895235	-0.159661	0.507641	0.687543	1.71094	0.774787	0.0410024	0.124784	1.49365	0.578844	0.00704954	0.0792879
ENSMUSG00000039936	Pik3cd	4.26788	2.09352	1.36853e-07	1.77497e-05	1.02242	0.0319902	0.851262	0.924715	2.20131	1.13836	0.00064876	0.00421704	1.88149	0.911873	0.000911215	0.0200824
ENSMUSG00000038903	Ccdc68	4.25758	2.09003	6.64954e-05	0.00291429	3.84271	1.94212	0.000223567	0.00151709	3.76174	1.9114	0.000256159	0.00189385	0.999193	-0.00116532	0.984784	0.996438
ENSMUSG00000061740	Cyp2d22	4.23134	2.08112	5.72067e-05	0.0026099	0.964315	-0.0524238	0.780548	0.882749	1.00969	0.0139067	0.933643	0.969059	1.01585	0.0226839	0.716365	0.896459
ENSMUSG00000027692	Tnik	4.22427	2.0787	3.97887e-05	0.00199607	1.3023	0.381058	0.114996	0.248579	1.88701	0.916102	0.00818997	0.035275	1.05518	0.077489	0.284392	0.623578
ENSMUSG00000091618	H60c	4.21643	2.07602	7.00043e-05	0.00301019	146.987	7.19954	1.44119e-30	2.73519e-28	203.459	7.66859	3.70997e-34	8.59556e-32	1.03467	0.0491733	0.457016	0.756873
ENSMUSG00000027220	Syt13	4.17553	2.06196	0.000143952	0.00501412	0.54864	-0.866069	0.0298302	0.0890962	1.95321	0.965849	0.010602	0.0435305	9.05839	3.17925	2.07825e-05	0.00108434
ENSMUSG00000024598	Fbn2	4.16531	2.05842	0.000293646	0.00839524	0.871849	-0.197851	0.378444	0.573158	1.38852	0.473553	0.0785199	0.203406	1.49603	0.581135	0.00828458	0.0883942
ENSMUSG00000091243	Vgll3	4.14927	2.05286	7.23908e-05	0.0030796	1.04371	0.0617217	0.743677	0.860165	1.17774	0.23602	0.229314	0.435024	1.04236	0.0598504	0.382622	0.702161
ENSMUSG00000069516	Lyz2	4.14894	2.05274	0.000374049	0.00983064	0.73788	-0.438542	0.12935	0.271355	2.27439	1.18548	0.0106915	0.0438375	8.10613	3.01901	5.56792e-05	0.00231724
ENSMUSG00000051236	Msrb3	4.14066	2.04986	7.78489e-05	0.00321685	0.873556	-0.195028	0.345529	0.540296	1.1387	0.187391	0.315927	0.535908	1.17081	0.227512	0.0513656	0.260513
ENSMUSG00000007030	Vwa7	4.12291	2.04366	5.92113e-08	8.58725e-06	0.887353	-0.17242	0.346833	0.541623	1.33691	0.418898	0.0481163	0.140306	1.58555	0.66498	0.00282912	0.0443708
ENSMUSG00000042684	Npl	4.11699	2.04159	4.57132e-06	0.000366464	0.895658	-0.158981	0.400393	0.595202	1.74397	0.802376	0.00788985	0.0342522	2.36544	1.24211	0.000417814	0.0112226
ENSMUSG00000049420	Tmem200a	4.09821	2.03499	0.00026339	0.00783623	0.971	-0.0424572	0.831976	0.915057	2.19777	1.13604	0.00854667	0.0365466	1.70614	0.77074	0.00436612	0.0583256
ENSMUSG00000035165	Kcne3	4.0929	2.03312	2.54569e-05	0.00142519	32.8756	5.03895	6.83838e-21	5.44628e-19	56.7024	5.82534	3.34901e-27	4.81826e-25	1.10282	0.141191	0.109301	0.396752
ENSMUSG00000054555	Adam12	4.09166	2.03269	3.75485e-05	0.00190579	2.23213	1.15842	0.00374473	0.0167015	1.64647	0.719379	0.0168417	0.0624778	0.977848	-0.0323173	0.609895	0.844228
ENSMUSG00000035357	Pdzrn3	4.08127	2.02902	4.7333e-05	0.00227441	1.84669	0.884945	0.011943	0.0428183	3.97601	1.99132	9.05264e-05	0.00076395	1.08446	0.116975	0.158146	0.477038
ENSMUSG00000074445	Sprr2a3	4.07086	2.02533	2.69685e-06	0.000243042	66.4434	6.05405	2.49789e-40	9.68747e-38	89.7075	6.48716	7.31189e-46	2.89876e-43	1.05719	0.0802393	0.259763	0.600111
ENSMUSG00000026042	Col5a2	4.05406	2.01937	0.000182562	0.00600588	0.668561	-0.580869	0.0560641	0.144473	1.01683	0.0240752	0.887924	0.949055	1.20132	0.264615	0.0401993	0.227871
ENSMUSG00000106951	5930430L01Rik	4.05342	2.01914	2.03372e-06	0.000191622	0.829038	-0.27049	0.182297	0.348385	3.03463	1.60152	6.58385e-05	0.000576046	4.72085	2.23905	1.03939e-07	1.44104e-05
ENSMUSG00000051048	P4ha3	4.03592	2.0129	0.000312942	0.00877392	0.343624	-1.5411	0.00488072	0.0206724	0.934604	-0.0975732	0.591328	0.774819	1.29016	0.367545	0.0212522	0.158769
ENSMUSG00000004562	Arhgef40	4.03446	2.01238	3.25628e-10	1.00669e-07	0.676424	-0.564	0.0127888	0.0451554	1.30263	0.381424	0.0455172	0.134799	2.57014	1.36184	7.71552e-06	0.000502001
ENSMUSG00000027858	Tspan2	4.029	2.01042	4.50778e-06	0.000364906	1.91341	0.936147	0.00472404	0.0201585	1.2759	0.351516	0.0906375	0.226372	0.942997	-0.0846751	0.24508	0.586605
ENSMUSG00000031734	Irx3	3.99885	1.99958	9.71154e-06	0.00067939	1.18681	0.247085	0.223422	0.40253	1.61274	0.689512	0.0145566	0.0557874	1.06694	0.0934815	0.215563	0.55059
ENSMUSG00000056174	Col8a2	3.98095	1.99311	0.000338615	0.00924612	0.807516	-0.308437	0.215361	0.392245	0.987121	-0.0187017	0.915234	0.961253	1.06173	0.0864185	0.256424	0.597212
ENSMUSG00000037921	Ddx60	3.97956	1.99261	4.03049e-09	8.57313e-07	25.8264	4.69078	1.2308e-44	5.77826e-42	41.97	5.39129	1.83122e-58	1.20996e-55	1.26821	0.342791	0.00753558	0.0831284
ENSMUSG00000001333	Sync	3.96847	1.98858	0.000307248	0.00867352	4.76348	2.25201	0.000489975	0.00298945	9.18235	3.19886	1.81211e-05	0.0001859	1.04515	0.0637039	0.361984	0.687707
ENSMUSG00000042246	Tmc7	3.94676	1.98067	6.12273e-05	0.00274213	11.1849	3.48348	5.73107e-10	1.25451e-08	17.9041	4.16222	2.83504e-13	1.24268e-11	1.06938	0.0967806	0.204834	0.539027
ENSMUSG00000027460	Angpt4	3.93338	1.97577	0.000485395	0.0117504	0.496678	-1.00962	0.0288788	0.0867483	0.901368	-0.149812	0.45285	0.664762	1.09414	0.1298	0.122232	0.420211
ENSMUSG00000056270	Prr9	3.93216	1.97532	0.000417608	0.0106084	1.01712	0.0244934	0.906039	0.952826	1.90423	0.929208	0.0189959	0.0686422	1.27815	0.354055	0.0228019	0.164696
ENSMUSG00000042064	Myo3b	3.89077	1.96006	0.00011257	0.00419865	2.81975	1.49557	0.00148195	0.0076973	1.94648	0.960866	0.00804888	0.034793	0.976891	-0.0337302	0.596754	0.837322
ENSMUSG00000002057	Foxn1	3.86817	1.95165	0.000339057	0.00924612	20.5674	4.36229	1.44013e-08	2.48953e-07	34.4951	5.10832	5.61918e-11	1.72244e-09	1.07416	0.103213	0.188788	0.520178
ENSMUSG00000021846	Peli2	3.86725	1.95131	6.25507e-05	0.00276419	1.26119	0.33478	0.144838	0.294261	8.96187	3.1638	1.55928e-08	3.19743e-07	4.00885	2.00319	2.15027e-05	0.00110083
ENSMUSG00000076846	Trav13-2	3.84543	1.94314	0.000207141	0.00655658	1.68155	0.74979	0.0286294	0.0861587	1.27407	0.349448	0.125852	0.287111	0.968208	-0.0466117	0.478787	0.770347
ENSMUSG00000024136	Dnase1l2	3.83345	1.93864	1.14218e-08	2.19532e-06	0.469928	-1.08949	0.000782292	0.00444603	0.730457	-0.453128	0.0315924	0.101863	1.07432	0.103427	0.178058	0.505797
ENSMUSG00000074151	Nlrc5	3.83	1.93734	3.42212e-07	4.01419e-05	9.41195	3.23449	1.0801e-17	6.42299e-16	26.8186	4.74516	8.04214e-36	1.96537e-33	2.62507	1.39235	1.3407e-07	1.7377e-05
ENSMUSG00000029561	Oasl2	3.80775	1.92894	3.20754e-08	5.06633e-06	33.4798	5.06522	9.69851e-46	4.94347e-43	51.9578	5.69927	2.62474e-57	1.61466e-54	1.14033	0.189448	0.0490432	0.252339
ENSMUSG00000026494	Kif26b	3.80322	1.92722	0.000302353	0.00858263	0.796432	-0.328376	0.182872	0.349297	1.20159	0.264939	0.207688	0.407191	1.45856	0.54454	0.00953131	0.0966806
ENSMUSG00000037341	Slc9a7	3.80045	1.92617	1.16689e-05	0.00078546	0.252713	-1.98443	5.84491e-05	0.00046159	0.465373	-1.10354	0.00260733	0.0136768	1.05975	0.0837182	0.257493	0.597828
ENSMUSG00000024529	Lox	3.79416	1.92378	0.000213794	0.00665663	0.892689	-0.163771	0.426098	0.618556	1.19099	0.252162	0.215197	0.416887	1.19575	0.257922	0.0417848	0.232953
ENSMUSG00000028262	Clca3a2	3.77914	1.91806	5.55473e-05	0.00255373	24.4184	4.6099	6.37793e-18	3.8806e-16	155.321	7.27911	6.6201e-42	1.96838e-39	5.62688	2.49234	2.29789e-11	7.8181e-09
ENSMUSG00000002020	Ltbp2	3.77592	1.91683	0.000199559	0.00634643	1.07277	0.101339	0.604599	0.764222	1.34831	0.43115	0.0786879	0.203743	1.06971	0.097214	0.214212	0.549222
ENSMUSG00000020469	Myl7	3.70762	1.89049	0.000362777	0.00967789	4.31727	2.11012	0.000595178	0.00353226	15.062	3.91284	1.98631e-07	3.343e-06	1.17247	0.229547	0.0520924	0.262083
ENSMUSG00000050315	Synpo2	3.67702	1.87854	0.000212844	0.00665663	2.71183	1.43926	0.00219605	0.010688	1.50633	0.591039	0.0361853	0.113313	0.945801	-0.0803909	0.270764	0.610668
ENSMUSG00000023906	Cldn6	3.66284	1.87296	6.80084e-05	0.00295623	2.14201	1.09897	0.00413471	0.0180837	14.3751	3.8455	1.50411e-12	5.93657e-11	3.84947	1.94466	1.50852e-05	0.000855407
ENSMUSG00000017314	Mpp2	3.65482	1.8698	0.000105515	0.00400846	0.941223	-0.0873919	0.643882	0.792991	1.09556	0.131674	0.453557	0.66547	1.06726	0.0939147	0.220712	0.556905
ENSMUSG00000055030	Sprr2e	3.64458	1.86575	1.58115e-05	0.0010171	117.175	6.87252	3.64916e-49	2.24486e-46	81.5205	6.34909	4.07065e-42	1.27404e-39	0.933727	-0.098928	0.191435	0.522928
ENSMUSG00000024063	Lbh	3.64231	1.86485	0.000185965	0.00607823	0.896596	-0.15747	0.43283	0.624479	1.15319	0.20563	0.281115	0.497548	1.15259	0.204879	0.0624805	0.291041
ENSMUSG00000027955	Gask1b	3.62688	1.85873	2.28531e-05	0.00136124	1.02855	0.0406067	0.817845	0.906966	1.11675	0.1593	0.356415	0.578198	1.03174	0.0450863	0.48797	0.777012
ENSMUSG00000049001	Ndnf	3.59652	1.8466	4.47973e-05	0.00217882	0.864175	-0.210605	0.294474	0.486113	0.445285	-1.1672	0.00255539	0.0134646	0.859924	-0.217719	0.0537775	0.266618
ENSMUSG00000032085	Tagln	3.57241	1.8369	0.000501514	0.012013	0.87614	-0.190767	0.39011	0.584739	1.11576	0.158028	0.409098	0.628676	1.12397	0.16861	0.0919818	0.361356
ENSMUSG00000002289	Angptl4	3.56709	1.83475	6.43624e-06	0.000488135	1.47114	0.556932	0.0283346	0.085459	3.24701	1.69911	1.807e-05	0.000185545	1.18886	0.249579	0.0342858	0.209283
ENSMUSG00000016918	Sulf1	3.55696	1.83065	4.75741e-05	0.00227913	0.969422	-0.0448032	0.80211	0.896932	1.63202	0.706655	0.0141028	0.0544456	1.4881	0.573472	0.00632357	0.0747252
ENSMUSG00000018819	Lsp1	3.55091	1.82819	0.000406665	0.01038	0.885981	-0.174652	0.414337	0.608376	1.17939	0.238041	0.244062	0.453731	1.18338	0.242911	0.0476551	0.248723
ENSMUSG00000064194	Zfp936	3.51018	1.81154	0.00010951	0.0041203	0.479292	-1.06102	0.00682328	0.0272565	1.121	0.164786	0.363505	0.585546	2.47635	1.30822	0.000759976	0.0174314
ENSMUSG00000079445	B3gnt7	3.50288	1.80854	7.58427e-06	0.000560148	1.29353	0.371315	0.0881992	0.203976	5.6222	2.49113	3.07683e-09	7.21297e-08	3.03433	1.60138	1.30145e-05	0.000764927
ENSMUSG00000036158	Prickle1	3.50175	1.80807	0.00035494	0.00954867	0.955218	-0.0660983	0.735041	0.854833	1.0874	0.120884	0.501374	0.704089	1.05196	0.0730864	0.31136	0.644957
ENSMUSG00000026475	Rgs16	3.49913	1.807	2.87903e-09	6.56131e-07	1.16169	0.216224	0.205874	0.379852	3.82386	1.93503	1.89141e-10	5.3375e-09	2.81843	1.49489	2.49751e-07	2.99904e-05
ENSMUSG00000032690	Oas2	3.49805	1.80655	2.35979e-08	4.00486e-06	45.3658	5.50353	7.04733e-66	8.98031e-63	81.7973	6.35398	4.12818e-87	5.66514e-84	1.47488	0.560597	0.00116606	0.0241355
ENSMUSG00000050556	Kcnb1	3.49286	1.80441	0.000102792	0.00392305	0.697674	-0.519374	0.0590359	0.15005	1.09799	0.134866	0.440081	0.654472	1.44905	0.535106	0.00890007	0.0923424
ENSMUSG00000048402	Gli2	3.44889	1.78613	0.00030773	0.00867352	0.551872	-0.857596	0.0208192	0.0668253	1.02997	0.0425976	0.802444	0.90502	1.43515	0.521205	0.0103514	0.101714
ENSMUSG00000018593	Sparc	3.40593	1.76805	0.000351954	0.00950661	0.769929	-0.377203	0.133058	0.276725	1.10817	0.148182	0.417321	0.636053	1.29258	0.37025	0.0207081	0.156361
ENSMUSG00000033722	BC034090	3.39646	1.76403	0.000137449	0.00485118	0.260781	-1.93909	0.000362174	0.00230839	1.04521	0.0637974	0.702233	0.848597	3.86206	1.94937	9.46816e-05	0.00359592
ENSMUSG00000028037	Ifi44	3.37788	1.75612	4.40264e-06	0.000360181	126.442	6.98233	5.76744e-71	9.35374e-68	140.422	7.13362	8.60206e-74	7.67304e-71	1.02026	0.0289307	0.650233	0.864051
ENSMUSG00000050578	Mmp13	3.37491	1.75485	2.64952e-06	0.000240158	1.0919	0.126845	0.464897	0.651308	4.6964	2.23156	5.89541e-09	1.29844e-07	3.62197	1.85677	3.36616e-07	3.76526e-05
ENSMUSG00000098488	Pla2g4b	3.36428	1.7503	8.45295e-05	0.00341392	1.17909	0.237671	0.243115	0.425798	1.21446	0.280319	0.1565	0.336107	1.01097	0.015737	0.798377	0.931815
ENSMUSG00000031364	Grpr	3.3484	1.74347	0.000318021	0.00886955	64.6752	6.01514	2.83862e-23	2.81338e-21	66.8976	6.06388	1.8255e-23	2.06119e-21	1.00577	0.00830363	0.897253	0.9644
ENSMUSG00000058056	Palld	3.33737	1.73871	7.82385e-05	0.00321685	0.995058	-0.00714739	0.967832	0.9857	1.22759	0.295831	0.138898	0.309008	1.09462	0.130434	0.128232	0.43073
ENSMUSG00000028047	Thbs3	3.31162	1.72754	1.38108e-05	0.000910431	0.893829	-0.161929	0.378868	0.573623	0.937454	-0.0931802	0.56163	0.753719	1.01351	0.0193629	0.754542	0.913121
ENSMUSG00000066487	Gm5786	3.296	1.72072	4.57965e-08	6.82796e-06	0.942408	-0.0855768	0.603747	0.763781	2.0037	1.00267	0.000233348	0.00175429	2.36377	1.24109	1.46885e-05	0.000840433
ENSMUSG00000059921	Unc5c	3.29567	1.72057	0.000737715	0.0157547	0.174522	-2.51852	0.00191392	0.00953221	0.858845	-0.21953	0.295557	0.513606	1.24622	0.317558	0.0237233	0.169403
ENSMUSG00000028544	Slc5a9	3.29107	1.71856	2.04201e-11	7.57585e-09	1.44561	0.531677	0.00600899	0.0245463	3.1785	1.66834	5.05835e-11	1.5804e-09	1.75946	0.815132	0.000128192	0.00461123
ENSMUSG00000052974	Cyp2f2	3.28247	1.71478	0.000770856	0.0162022	4.94003	2.30452	0.00124764	0.00664613	1.48669	0.572105	0.0599188	0.165815	0.923635	-0.114605	0.171318	0.495185
ENSMUSG00000031673	Cdh11	3.27719	1.71246	0.000383558	0.0100146	0.757684	-0.400332	0.116306	0.250744	1.14907	0.200473	0.294909	0.51292	1.46666	0.552534	0.00884455	0.0920589
ENSMUSG00000073755	5730409E04Rik	3.27448	1.71127	2.054e-06	0.000191622	1.00805	0.0115668	0.944821	0.97358	2.20301	1.13948	0.000287317	0.00208702	2.08093	1.05723	0.000257978	0.00778752
ENSMUSG00000021835	Bmp4	3.27445	1.71125	0.000436418	0.0109296	0.909717	-0.13651	0.498722	0.680422	0.952317	-0.070486	0.683621	0.836073	1.01152	0.0165319	0.790244	0.928419
ENSMUSG00000045327	6330549D23Rik	3.25445	1.70242	2.74228e-06	0.000243042	1.05542	0.0778226	0.644728	0.793457	2.17477	1.12086	0.000357608	0.00252762	1.71043	0.774362	0.00121336	0.0248734
ENSMUSG00000110340	1600027J07Rik	3.24793	1.69952	0.000819337	0.0169694	0.887269	-0.172556	0.465459	0.651892	1.94135	0.957063	0.0210742	0.0741398	1.80938	0.855497	0.00339431	0.050093
ENSMUSG00000020067	Mypn	3.225	1.6893	0.000855427	0.0175181	10.917	3.44851	0.000270289	0.00178623	24.0483	4.58786	1.82018e-05	0.000186621	1.06964	0.0971205	0.213158	0.548228
ENSMUSG00000037813	D630003M21Rik	3.22422	1.68895	0.000534956	0.0125318	1.0771	0.10715	0.596331	0.758237	1.20176	0.265149	0.206009	0.405427	1.03653	0.0517634	0.442032	0.746732
ENSMUSG00000037347	Chst7	3.22126	1.68763	0.000184696	0.00606267	0.849032	-0.236109	0.255193	0.440337	0.869503	-0.201738	0.276094	0.49201	1.002	0.00287775	0.962454	0.987988
ENSMUSG00000026413	Pkp1	3.2188	1.68652	0.000182098	0.00600588	4.19053	2.06713	3.0842e-05	0.000261263	8.58827	3.10237	1.05167e-08	2.22561e-07	1.10217	0.140351	0.115543	0.409162
ENSMUSG00000035314	Gdpd5	3.19466	1.67566	3.91441e-06	0.000328666	2.00178	1.00129	0.00117358	0.00630052	2.3227	1.2158	0.000179086	0.00138547	1.0225	0.0321054	0.612765	0.845575
ENSMUSG00000025348	Itga7	3.17257	1.66565	0.000140791	0.00493635	2.23799	1.16221	0.00258217	0.0122288	3.16797	1.66356	0.000175382	0.00136272	1.03481	0.0493696	0.45325	0.754002
ENSMUSG00000023411	Nfatc4	3.15312	1.65678	0.000257016	0.00768372	1.34382	0.42634	0.0887474	0.204925	1.08563	0.118536	0.492628	0.697998	0.951193	-0.0721907	0.30933	0.642977
ENSMUSG00000026193	Fn1	3.14376	1.65249	0.000420346	0.010661	0.705299	-0.503694	0.069418	0.170068	1.04129	0.058365	0.731131	0.865505	1.23066	0.299429	0.0308243	0.197563
ENSMUSG00000070720	Tmem200b	3.12881	1.64561	0.000768676	0.0161923	34.1148	5.09233	7.07677e-11	1.80357e-09	33.8981	5.08313	1.00615e-10	2.94741e-09	0.997033	-0.00428633	0.944102	0.980608
ENSMUSG00000019124	Scrn1	3.11788	1.64057	0.000660448	0.0146119	0.458349	-1.12548	0.0150347	0.0512749	1.18293	0.242362	0.238067	0.445798	2.94132	1.55646	0.000714667	0.016697
ENSMUSG00000028464	Tpm2	3.11655	1.63995	0.000489002	0.0118019	1.00953	0.0136777	0.942518	0.972782	1.40615	0.491748	0.0585292	0.163054	1.14614	0.196789	0.0681515	0.305429
ENSMUSG00000015850	Adamtsl4	3.11198	1.63783	5.71514e-07	6.42068e-05	10.8742	3.44283	3.96267e-25	4.5609e-23	20.2275	4.33824	1.01757e-38	2.70948e-36	1.40284	0.488353	0.00330749	0.0495548
ENSMUSG00000006638	Abhd1	3.10586	1.63499	4.47704e-05	0.00217882	0.955521	-0.0656408	0.70963	0.838763	5.97889	2.57988	1.47714e-09	3.63477e-08	6.35904	2.66881	4.98907e-11	1.56686e-08
ENSMUSG00000078716	Tmem8b	3.07424	1.62023	3.52349e-05	0.00183263	0.319075	-1.64803	7.87413e-05	0.000603413	0.442278	-1.17697	0.000998468	0.00608356	1.03065	0.0435613	0.501297	0.786274
ENSMUSG00000025810	Nrp1	3.07335	1.61981	8.58288e-05	0.00345764	0.976944	-0.0336528	0.8476	0.922945	3.98403	1.99423	5.52595e-06	6.50713e-05	4.01977	2.00711	2.04096e-06	0.000164192
ENSMUSG00000035385	Ccl2	3.07103	1.61872	0.000569088	0.0131766	0.365365	-1.45259	0.00299759	0.0138542	1.05954	0.0834352	0.631875	0.802667	2.76226	1.46585	0.00057244	0.0141464
ENSMUSG00000022885	St6gal1	3.068	1.6173	0.000150591	0.00519996	7.77229	2.95834	2.16486e-09	4.30558e-08	16.5835	4.05167	1.52477e-15	8.83176e-14	1.18587	0.245948	0.038466	0.22221
ENSMUSG00000087396	4933407K13Rik	3.06334	1.61511	4.00273e-08	6.13995e-06	1.07848	0.109006	0.49496	0.677069	1.88089	0.911419	0.000282182	0.0020581	1.42773	0.513727	0.00282864	0.0443708
ENSMUSG00000071531	Gprin2	3.05542	1.61137	0.000702103	0.0152806	0.630359	-0.665755	0.0462906	0.124898	0.85773	-0.221405	0.27096	0.486064	1.04535	0.0639911	0.363816	0.688506
ENSMUSG00000036098	Myrf	3.04889	1.60828	0.000661204	0.0146119	0.70297	-0.508466	0.0783523	0.186399	1.07965	0.110557	0.536803	0.734568	1.32441	0.405346	0.0175923	0.141842
ENSMUSG00000056529	Ptafr	3.04393	1.60593	0.000985589	0.0192921	1.3878	0.472797	0.120429	0.256899	3.1047	1.63445	0.00554059	0.0256073	1.09741	0.134101	0.13469	0.440769
ENSMUSG00000021950	Anxa8	3.02455	1.59672	8.98119e-05	0.00354788	8.30795	3.05449	4.1024e-11	1.08747e-09	4.47794	2.16283	1.05713e-06	1.50033e-05	0.893787	-0.161998	0.084589	0.345356
ENSMUSG00000022040	Ephx2	3.00684	1.58825	0.000190975	0.00617976	3.84396	1.94259	2.73564e-05	0.000234746	4.08584	2.03063	1.56794e-05	0.000164059	1.00573	0.00824079	0.892979	0.963268
ENSMUSG00000027514	Zbp1	3.00624	1.58796	0.000146534	0.00507084	43.3782	5.4389	1.49061e-30	2.77005e-28	77.9597	6.28466	4.39488e-40	1.23697e-37	1.25407	0.326623	0.0140285	0.123662
ENSMUSG00000034551	Hdx	3.00107	1.58548	0.000391788	0.0101464	0.370821	-1.43121	0.00505549	0.0213215	1.07169	0.0998916	0.563543	0.755172	2.55595	1.35386	0.000923023	0.0202997
ENSMUSG00000030162	Olr1	2.99225	1.58123	0.000792538	0.0165706	0.959883	-0.0590694	0.767107	0.874397	5.2421	2.39014	0.0002224	0.00168262	5.03712	2.3326	5.90769e-05	0.00241801
ENSMUSG00000023885	Thbs2	2.98697	1.57868	0.000899847	0.0180797	0.945238	-0.08125	0.691022	0.825727	1.15056	0.202333	0.310964	0.530364	1.08757	0.121112	0.158329	0.47722
ENSMUSG00000021268	Meg3	2.97928	1.57496	0.000656019	0.0146119	0.503901	-0.988787	0.0127447	0.0450227	0.919215	-0.121526	0.497693	0.701506	1.14577	0.196319	0.0692954	0.308175
ENSMUSG00000078597	Cyp4a12b	2.96795	1.56947	0.00105141	0.0201601	4.56133	2.18946	0.00291915	0.0135548	19.4807	4.28398	5.09999e-05	0.000462551	1.13117	0.177821	0.0831915	0.342217
ENSMUSG00000038271	Iffo1	2.96752	1.56926	0.000896943	0.0180441	0.892768	-0.163643	0.454703	0.643087	1.19295	0.254539	0.228486	0.434238	1.16535	0.220766	0.0567683	0.275534
ENSMUSG00000045868	Gvin1	2.96672	1.56887	5.42321e-06	0.0004241	16.816	4.07176	2.12115e-28	3.26219e-26	17.6166	4.13887	3.29415e-29	5.76154e-27	1.00718	0.0103211	0.867919	0.954371
ENSMUSG00000022816	Fstl1	2.9396	1.55562	0.000587626	0.0134112	0.733491	-0.447149	0.0912497	0.209121	1.10852	0.148639	0.412306	0.631539	1.3909	0.476015	0.0121144	0.112242
ENSMUSG00000031502	Col4a1	2.92643	1.54914	0.000695419	0.0151765	0.766611	-0.383434	0.130104	0.272296	1.13356	0.180865	0.33831	0.559512	1.37339	0.457742	0.0134653	0.121024
ENSMUSG00000070565	Rasal2	2.91016	1.5411	1.33261e-06	0.000134552	0.732763	-0.448582	0.0306335	0.0908867	1.20946	0.274367	0.113149	0.265846	2.00937	1.00674	0.000178569	0.0058441
ENSMUSG00000051279	Gdf6	2.91001	1.54103	0.00110203	0.0208067	1.0822	0.11397	0.616842	0.774035	1.2892	0.366474	0.153376	0.331895	1.0486	0.0684604	0.33118	0.66274
ENSMUSG00000044338	Aplnr	2.90579	1.53893	0.00111592	0.0209573	1.01879	0.0268592	0.899474	0.949448	1.88991	0.918316	0.0227471	0.0787214	1.23619	0.3059	0.0290958	0.191136
ENSMUSG00000028664	Ephb2	2.90172	1.53691	0.000119871	0.00436598	1.13015	0.176519	0.346083	0.54083	1.0383	0.0542253	0.733455	0.86689	0.973662	-0.0385074	0.547266	0.812862
ENSMUSG00000017002	Slpi	2.88692	1.52953	1.61375e-05	0.00102566	2.4953	1.31921	9.75953e-05	0.00073094	3.84435	1.94274	9.90651e-08	1.75853e-06	1.0819	0.113572	0.150389	0.463922
ENSMUSG00000058354	Krt6a	2.87016	1.52113	0.000885029	0.0178946	78.4703	6.29408	2.60482e-17	1.48943e-15	174.984	7.45108	3.40802e-23	3.77634e-21	1.09713	0.13374	0.133813	0.439696
ENSMUSG00000101581	C430002N11Rik	2.86791	1.52	0.00115328	0.0213934	1.02612	0.037197	0.865742	0.931792	1.05212	0.0733037	0.698234	0.846077	1.0086	0.012348	0.841326	0.943401
ENSMUSG00000066705	Fxyd6	2.86171	1.51688	0.000943153	0.0186677	1.00061	0.000874579	0.99645	1	1.1153	0.157425	0.403235	0.62357	1.04049	0.0572613	0.405155	0.718414
ENSMUSG00000024066	Xdh	2.86162	1.51683	1.24728e-08	2.3688e-06	2.13271	1.09269	1.28299e-05	0.000119898	2.78432	1.47733	1.39369e-08	2.87449e-07	1.06923	0.0965689	0.188424	0.519964
ENSMUSG00000027520	Zdbf2	2.85692	1.51446	0.00100951	0.019712	0.732518	-0.449064	0.114927	0.248461	1.18185	0.241052	0.24561	0.455288	1.56804	0.648958	0.00650421	0.0759618
ENSMUSG00000022836	Mylk	2.85607	1.51403	0.000689241	0.0150829	0.474689	-1.07495	0.00841328	0.0323337	0.958191	-0.0616149	0.718343	0.858297	1.27517	0.350692	0.022873	0.165053
ENSMUSG00000029761	Cald1	2.85076	1.51135	0.000525362	0.0123662	0.940463	-0.0885573	0.639465	0.790475	1.27025	0.345117	0.115067	0.268972	1.19298	0.254573	0.0408894	0.230423
ENSMUSG00000028214	Gem	2.84267	1.50725	0.000255224	0.00767169	0.496515	-1.01009	0.0059671	0.0244047	1.26556	0.339778	0.105152	0.252002	3.99415	1.99789	1.36592e-05	0.000799528
ENSMUSG00000048485	Zbtb8b	2.83459	1.50314	0.000402731	0.0102961	0.970654	-0.0429707	0.814372	0.904802	1.24795	0.319558	0.127758	0.290196	1.13177	0.178578	0.0764093	0.327104
ENSMUSG00000027107	Chrna1	2.83219	1.50192	0.000972614	0.0191096	1.15171	0.203775	0.35283	0.547442	1.53793	0.620992	0.0395327	0.121346	1.06129	0.0858144	0.2572	0.597828
ENSMUSG00000026480	Ncf2	2.81125	1.49121	1.17308e-07	1.55952e-05	5.12486	2.35751	5.98967e-17	3.30823e-15	6.38902	2.6756	5.99979e-21	5.78574e-19	1.05321	0.0747995	0.283057	0.62247
ENSMUSG00000015451	C4a	2.80102	1.48595	0.000279362	0.00807366	1.58241	0.66212	0.0216398	0.0688644	1.81626	0.86097	0.00607653	0.027528	1.02029	0.028975	0.644661	0.861021
ENSMUSG00000024803	Ankrd1	2.79551	1.48311	0.000102332	0.00391489	2.8189	1.49513	0.000107955	0.000796493	2.95593	1.56361	5.41035e-05	0.00048625	1.00718	0.0103202	0.866751	0.9539
ENSMUSG00000022057	Adamdec1	2.79223	1.48142	2.67691e-07	3.28498e-05	3.7565	1.90939	1.0647e-11	3.07849e-10	4.19352	2.06816	3.26724e-13	1.41475e-11	1.02545	0.0362547	0.578218	0.827452
ENSMUSG00000068893	Sprr2a2	2.78919	1.47984	0.000437241	0.0109331	43.0762	5.42882	3.54153e-22	3.17492e-20	74.9695	6.22823	1.93339e-28	3.05237e-26	1.08317	0.115255	0.159865	0.479093
ENSMUSG00000026586	Prrx1	2.7836	1.47695	0.00101831	0.0198354	0.308607	-1.69616	0.00196529	0.00975537	0.876751	-0.189761	0.328126	0.549392	1.2236	0.291129	0.0338864	0.208673
ENSMUSG00000053797	Krt16	2.77313	1.47152	0.000241999	0.00732565	21.0994	4.39913	4.90213e-20	3.6288e-18	41.1073	5.36132	8.08722e-29	1.34837e-26	1.22013	0.287033	0.0245992	0.173609
ENSMUSG00000010051	Hyal1	2.77242	1.47115	2.41528e-09	5.83804e-07	0.475494	-1.0725	5.15769e-06	5.25489e-05	0.816507	-0.292462	0.06433	0.174733	1.27563	0.351213	0.0066835	0.0769071
ENSMUSG00000026726	Cubn	2.76865	1.46918	0.000353351	0.00952199	3.18743	1.67239	0.000189906	0.00131166	3.6703	1.8759	5.28151e-05	0.00047635	1.0147	0.0210506	0.734269	0.904134
ENSMUSG00000074345	Tnfaip8l3	2.7675	1.46858	0.00124559	0.0227616	0.615202	-0.700867	0.0511396	0.134741	1.117	0.159627	0.411777	0.631058	1.58214	0.661881	0.00607183	0.0729535
ENSMUSG00000018927	Ccl6	2.76583	1.46771	0.00125637	0.02288	1.10632	0.145773	0.529146	0.70546	6.36349	2.66982	0.00132425	0.00774325	1.87192	0.90452	0.00301422	0.0465154
ENSMUSG00000038729	Pakap	2.75868	1.46398	1.93031e-05	0.00118439	1.53924	0.622215	0.0117214	0.0421507	2.04217	1.03011	0.000532232	0.00356019	1.04569	0.0644495	0.34415	0.674219
ENSMUSG00000102543	Pcdhgc5	2.75302	1.46101	0.000834254	0.0171506	0.787497	-0.344654	0.161318	0.318072	1.0893	0.123402	0.490171	0.696503	1.21384	0.279582	0.0360744	0.214675
ENSMUSG00000073643	Wdfy1	2.74396	1.45626	9.57507e-05	0.0037439	0.706354	-0.501536	0.0374784	0.106235	1.83351	0.874608	0.0033706	0.0169623	3.89229	1.96062	5.39201e-07	5.36933e-05
ENSMUSG00000020473	Aebp1	2.71746	1.44226	0.000508433	0.0121501	0.893533	-0.162407	0.404787	0.599849	1.51775	0.60193	0.0279377	0.0924863	1.82164	0.865239	0.00243181	0.0401963
ENSMUSG00000050953	Gja1	2.70915	1.43784	0.000730321	0.0156387	1.9447	0.959549	0.0106365	0.0389639	1.39037	0.475466	0.0587323	0.163435	0.970377	-0.0433821	0.506371	0.789685
ENSMUSG00000054720	Lrrc8c	2.70387	1.43503	0.000226269	0.00692835	0.98128	-0.0272638	0.876123	0.937761	1.88044	0.911067	0.00420271	0.020363	1.71334	0.776812	0.00244331	0.0403047
ENSMUSG00000032334	Loxl1	2.69645	1.43106	0.00109614	0.020768	0.638439	-0.64738	0.0456314	0.123512	0.929049	-0.106174	0.553079	0.747212	1.08669	0.11994	0.15946	0.478758
ENSMUSG00000021567	Nkd2	2.68481	1.42482	0.000927244	0.0184297	0.942684	-0.0851542	0.661099	0.805051	1.04079	0.0576839	0.735984	0.868498	1.03688	0.0522465	0.437198	0.74348
ENSMUSG00000028480	Glipr2	2.68479	1.42481	0.000294785	0.00839768	1.4487	0.534757	0.040402	0.11255	1.18855	0.249205	0.187513	0.381007	0.967252	-0.0480366	0.463358	0.761431
ENSMUSG00000025473	Adam8	2.67814	1.42123	1.00437e-06	0.000104044	1.66153	0.732514	0.00189229	0.00944559	2.70694	1.43666	3.55108e-07	5.68172e-06	1.14387	0.193917	0.0440059	0.239533
ENSMUSG00000079492	Gm11127	2.66903	1.41631	0.00141734	0.0250674	0.731647	-0.450781	0.140325	0.287783	1.4669	0.552768	0.0636906	0.173479	1.98715	0.990698	0.00250212	0.0409831
ENSMUSG00000040350	Trim7	2.63709	1.39895	1.67687e-05	0.00105736	0.153567	-2.70306	7.24561e-14	2.73859e-12	0.369995	-1.43442	9.86448e-06	0.000109102	1.63165	0.706331	0.00176886	0.0323847
ENSMUSG00000017830	Dhx58	2.62321	1.39133	1.26782e-07	1.65783e-05	8.24981	3.04436	2.70476e-31	5.48328e-29	12.2678	3.61681	3.3825e-43	1.16046e-40	1.17937	0.238019	0.0200121	0.153148
ENSMUSG00000027070	Lrp2	2.62066	1.38993	0.00145997	0.0255944	2.45623	1.29645	0.00850625	0.0325717	2.83354	1.50261	0.004321	0.0208133	1.01021	0.0146493	0.81477	0.93548
ENSMUSG00000036995	Asap3	2.61185	1.38507	0.00051326	0.0121846	0.8413	-0.249307	0.233402	0.414661	0.853259	-0.228944	0.22848	0.434238	0.999111	-0.00128354	0.983244	0.995694
ENSMUSG00000049881	2810025M15Rik	2.61069	1.38443	1.00219e-06	0.000104044	0.57798	-0.790908	0.00103794	0.00568173	1.0772	0.107291	0.455392	0.66734	2.03855	1.02754	5.5251e-05	0.00230769
ENSMUSG00000039405	Prss23	2.60753	1.38269	2.36217e-05	0.00139556	1.25572	0.328518	0.0903721	0.207789	2.35821	1.23769	6.28137e-05	0.000555575	1.2212	0.288303	0.0202523	0.154119
ENSMUSG00000022840	Adcy5	2.60259	1.37995	0.00137961	0.0246013	0.880706	-0.183267	0.407207	0.602074	1.0902	0.124593	0.50004	0.703168	1.09941	0.136732	0.130686	0.434669
ENSMUSG00000040249	Lrp1	2.59865	1.37776	0.00113194	0.0211204	0.532332	-0.909602	0.0163332	0.0549367	1.20442	0.268339	0.1964	0.393549	3.42833	1.77751	0.000222022	0.00685415
ENSMUSG00000031906	Smpd3	2.59667	1.37666	0.000284964	0.00816162	33.893	5.08292	2.20181e-27	3.02156e-25	24.689	4.6258	6.66619e-23	7.25152e-21	0.951863	-0.0711739	0.308006	0.642162
ENSMUSG00000025743	Sdc3	2.59344	1.37487	0.00033169	0.00910029	1.01368	0.0195982	0.911066	0.95597	1.62962	0.704532	0.0125212	0.0496121	1.28979	0.367135	0.0166458	0.137086
ENSMUSG00000026204	Ptprn	2.56993	1.36173	0.000860187	0.0175705	0.805675	-0.31173	0.173289	0.335931	1.21062	0.275741	0.175903	0.364726	1.53282	0.616186	0.00650729	0.0759618
ENSMUSG00000028270	Gbp2	2.56951	1.36149	6.56952e-08	9.35746e-06	3.17233	1.66554	2.15503e-11	5.95134e-10	5.05193	2.33683	2.73627e-20	2.52928e-18	1.24112	0.311647	0.00926617	0.0950539
ENSMUSG00000061353	Cxcl12	2.5658	1.35941	0.00159325	0.0271176	0.436117	-1.19721	0.0135692	0.0472988	0.966411	-0.0492917	0.784322	0.895503	1.246	0.317305	0.0274785	0.185737
ENSMUSG00000040722	Scamp5	2.56268	1.35765	1.20575e-07	1.5897e-05	0.995905	-0.00591957	0.968456	0.985807	1.5579	0.639601	0.00178649	0.0100255	1.45078	0.53683	0.00152558	0.029151
ENSMUSG00000067818	Myl9	2.55717	1.35455	0.00160292	0.0272037	0.857902	-0.221116	0.341472	0.536114	1.10218	0.140357	0.461962	0.673265	1.1238	0.168389	0.0915546	0.360521
ENSMUSG00000079364	Gm3558	2.55644	1.35414	0.001623	0.0273698	0.562968	-0.828875	0.0443114	0.120653	1.47294	0.558698	0.065826	0.177639	6.14431	2.61925	0.00026906	0.00798972
ENSMUSG00000044033	Ccdc141	2.54761	1.34915	0.000177623	0.0059157	1.19585	0.258041	0.187973	0.355765	4.08452	2.03016	3.36725e-07	5.40213e-06	2.53715	1.34321	5.57636e-05	0.00231724
ENSMUSG00000029664	Tfpi2	2.53242	1.34052	0.00152516	0.0263036	1.035	0.0496307	0.805116	0.898491	4.0657	2.0235	0.000904138	0.00558512	2.06331	1.04496	0.00200434	0.0351967
ENSMUSG00000026600	Soat1	2.5177	1.3321	1.08683e-05	0.000747335	0.564299	-0.825468	0.00140039	0.00733497	1.32279	0.403579	0.0360273	0.112937	3.05983	1.61345	1.20064e-07	1.59411e-05
ENSMUSG00000030693	Klk10	2.51748	1.33198	0.00012274	0.00444238	6.67837	2.73949	1.91598e-12	6.15876e-11	28.3335	4.82444	7.05244e-34	1.5926e-31	3.62787	1.85912	7.55309e-08	1.12136e-05
ENSMUSG00000048142	Nat8l	2.50555	1.32513	0.00152091	0.0262937	1.6067	0.6841	0.0418329	0.115555	2.33778	1.22514	0.00620015	0.0279673	1.03306	0.0469291	0.48153	0.772235
ENSMUSG00000063873	Slc24a3	2.4966	1.31996	0.001423	0.0251397	1.43601	0.522065	0.0734935	0.177659	3.96149	1.98604	0.000536617	0.00358683	1.13959	0.188517	0.0733833	0.319239
ENSMUSG00000027656	Ccn5	2.49177	1.31717	0.0016338	0.0274069	1.09131	0.126062	0.584871	0.7485	1.80986	0.855875	0.032028	0.102914	1.12734	0.172918	0.0811255	0.338493
ENSMUSG00000030732	Chrdl2	2.48846	1.31525	0.0014151	0.0250594	6.69489	2.74306	1.21525e-05	0.000113866	12.6198	3.65762	3.938e-08	7.51379e-07	1.09035	0.124793	0.13793	0.445721
ENSMUSG00000037664	Cdkn1c	2.48641	1.31407	0.000417008	0.0106084	2.15201	1.10568	0.00222465	0.0108082	1.74327	0.801793	0.00759868	0.0332012	0.98359	-0.0238712	0.701528	0.890299
ENSMUSG00000022206	Npr3	2.46774	1.30319	0.0017818	0.029124	0.929759	-0.105071	0.637608	0.789202	1.09032	0.124752	0.522495	0.722694	1.0579	0.0812011	0.270378	0.610299
ENSMUSG00000021876	Rnase4	2.46314	1.3005	5.32423e-08	7.79243e-06	0.517199	-0.951207	2.69485e-05	0.000231804	0.939286	-0.090364	0.496764	0.701051	1.5823	0.662027	0.0004158	0.0111893
ENSMUSG00000033721	Vav3	2.45957	1.29841	0.000510867	0.012164	1.09777	0.134572	0.467393	0.65342	1.51709	0.601309	0.022448	0.0778673	1.09871	0.135811	0.1184	0.413862
ENSMUSG00000103034	Gm8797	2.45386	1.29506	0.000273228	0.00796857	1.27117	0.346154	0.10421	0.231376	1.33111	0.412633	0.0559022	0.157352	1.0131	0.0187781	0.762069	0.917257
ENSMUSG00000001870	Ltbp1	2.4515	1.29367	0.000826568	0.0170516	33.0253	5.0455	2.72175e-19	1.83231e-17	35.4755	5.14875	6.53435e-20	5.68076e-18	1.0067	0.00962819	0.875206	0.957462
ENSMUSG00000034795	Ccdc122	2.45118	1.29348	0.000496503	0.0119518	4.85808	2.28039	4.7183e-07	6.00389e-06	4.75414	2.24918	8.15629e-07	1.19171e-05	0.995752	-0.00614175	0.920272	0.971834
ENSMUSG00000053111	Fank1	2.45088	1.2933	0.000772077	0.0162065	12.2894	3.61934	3.46091e-12	1.08511e-10	14.3112	3.83908	2.32096e-13	1.02744e-11	1.0201	0.0287152	0.647684	0.862962
ENSMUSG00000026065	Slc9a4	2.44532	1.29002	0.000974153	0.0191152	4.97098	2.31353	7.20538e-06	7.12155e-05	18.6671	4.22242	3.23757e-14	1.64086e-12	2.33082	1.22084	0.00043911	0.0116037
ENSMUSG00000035969	Rusc2	2.44068	1.28728	0.000165285	0.00561021	1.23239	0.301464	0.129483	0.271571	1.01309	0.0187686	0.902067	0.955124	0.927177	-0.109083	0.163351	0.483802
ENSMUSG00000051439	Cd14	2.43944	1.28655	3.87322e-10	1.12344e-07	2.56872	1.36105	2.15019e-11	5.94721e-10	2.89003	1.53108	5.87633e-14	2.88798e-12	1.03889	0.0550468	0.414084	0.72624
ENSMUSG00000039158	Akna	2.43672	1.28494	2.53768e-05	0.00142519	0.619819	-0.69008	0.00569412	0.0234711	0.848584	-0.23687	0.160882	0.342538	1.07466	0.103876	0.172696	0.49737
ENSMUSG00000045545	Krt14	2.43592	1.28447	0.00164891	0.0275234	18.8324	4.23514	8.15301e-09	1.46771e-07	40.051	5.32377	9.33283e-13	3.84521e-11	1.11269	0.154058	0.103023	0.384902
ENSMUSG00000040272	Accs	2.43228	1.28231	2.5955e-05	0.00144776	1.28873	0.365953	0.0595267	0.150825	1.41864	0.504505	0.0166861	0.06212	1.02424	0.0345472	0.590667	0.833285
ENSMUSG00000102748	Pcdhgb2	2.43176	1.282	0.00144765	0.0254904	1.11975	0.163176	0.430499	0.622072	1.46417	0.550086	0.0469721	0.137871	1.06628	0.0925809	0.230018	0.568552
ENSMUSG00000033355	Rtp4	2.42419	1.2775	2.94152e-06	0.000257835	26.6187	4.73437	1.86662e-68	2.56157e-65	39.4786	5.303	2.09457e-85	2.66908e-82	1.20842	0.273117	0.0114065	0.107873
ENSMUSG00000019966	Kitl	2.4237	1.27721	5.91846e-05	0.00268231	2.22967	1.15683	0.000160743	0.00113615	28.7964	4.84782	4.91604e-45	1.82713e-42	11.0744	3.46915	7.37842e-28	9.26899e-25
ENSMUSG00000040152	Thbs1	2.41231	1.27042	0.000601863	0.0136579	1.0522	0.073414	0.682267	0.820061	1.16953	0.225928	0.222902	0.426533	1.03809	0.053929	0.418214	0.729054
ENSMUSG00000037902	Sirpa	2.40469	1.26585	1.69002e-06	0.000164395	2.58475	1.37003	1.7509e-07	2.42516e-06	4.52009	2.17635	1.00412e-15	5.91205e-14	1.32812	0.409383	0.00477142	0.0620398
ENSMUSG00000035778	Ggta1	2.40411	1.2655	0.00167029	0.0277854	1.12374	0.168302	0.424675	0.617663	1.32119	0.401835	0.0983881	0.240178	1.0419	0.0592178	0.391262	0.70855
ENSMUSG00000037306	Man1c1	2.39852	1.26215	0.000453345	0.0112127	0.772547	-0.372306	0.0972449	0.219685	1.07002	0.0976377	0.55007	0.744971	1.23924	0.309457	0.0237084	0.169371
ENSMUSG00000069662	Marcks	2.39405	1.25945	0.000336116	0.00919737	4.21433	2.0753	5.80366e-07	7.24037e-06	3.68581	1.88198	4.3074e-06	5.20624e-05	0.982756	-0.0250948	0.687823	0.884745
ENSMUSG00000024130	Abca3	2.38858	1.25615	3.81812e-22	3.20582e-19	1.25817	0.331327	0.00309168	0.0142209	3.25056	1.70069	1.81732e-39	4.98785e-37	2.47937	1.30997	1.67044e-24	1.705e-21
ENSMUSG00000057880	Abat	2.38839	1.25604	0.00148235	0.0259297	0.638795	-0.646575	0.048077	0.128527	1.03489	0.0494776	0.772723	0.889827	1.28111	0.357397	0.0227323	0.164339
ENSMUSG00000013921	Clip3	2.38662	1.25497	0.00138652	0.0246803	0.427842	-1.22485	0.00543558	0.0225881	0.886535	-0.17375	0.350287	0.571505	1.15575	0.208824	0.0616073	0.288863
ENSMUSG00000031595	Pdgfrl	2.38489	1.25392	0.00195571	0.0311683	0.692695	-0.529709	0.0923726	0.211137	1.07708	0.107127	0.561171	0.753408	1.25866	0.331891	0.0251639	0.175771
ENSMUSG00000030409	Dmpk	2.38426	1.25354	0.000712596	0.0154667	1.04405	0.0621928	0.729531	0.851953	1.94356	0.958699	0.00455738	0.0218148	1.35133	0.434383	0.0122441	0.11304
ENSMUSG00000015533	Itga2	2.38176	1.25203	0.00108716	0.0206225	1.34694	0.429683	0.0889337	0.205303	2.23767	1.162	0.00319347	0.0162174	1.06922	0.0965589	0.211716	0.546281
ENSMUSG00000031075	Ano1	2.37802	1.24976	0.000264405	0.00784026	1.53223	0.615634	0.0181484	0.0598018	3.3764	1.75549	5.78513e-06	6.77854e-05	1.2031	0.266761	0.0288235	0.19024
ENSMUSG00000041075	Fzd7	2.37166	1.2459	0.000189272	0.00613709	1.49552	0.580646	0.0192881	0.0627804	2.03027	1.02167	0.000939194	0.00577169	1.04795	0.0675688	0.325891	0.659142
ENSMUSG00000034675	Dbn1	2.36099	1.23939	0.00104292	0.0200938	0.857889	-0.221138	0.283436	0.47421	1.15897	0.212844	0.257835	0.47071	1.23832	0.308386	0.0273865	0.185196
ENSMUSG00000000392	Fap	2.35904	1.2382	0.00197786	0.0314271	0.961335	-0.0568895	0.782459	0.884045	1.16481	0.22009	0.2838	0.500344	1.08253	0.114409	0.172786	0.49737
ENSMUSG00000024044	Epb41l3	2.34912	1.23212	0.000309858	0.00870277	1.36563	0.449567	0.0508212	0.134159	1.38244	0.467213	0.0371993	0.115762	1.00561	0.00806411	0.895653	0.963843
ENSMUSG00000002006	Pdzd4	2.34228	1.22791	5.39227e-05	0.00250066	0.705868	-0.50253	0.0257302	0.0791288	0.985825	-0.0205964	0.888521	0.949288	1.17312	0.230353	0.0353105	0.212266
ENSMUSG00000035948	Acss3	2.34125	1.22728	0.00159887	0.0271638	1.09801	0.134889	0.504737	0.685274	1.24742	0.318951	0.145825	0.320344	1.04139	0.0585146	0.391736	0.708676
ENSMUSG00000039934	Gsap	2.33301	1.22219	2.23479e-05	0.00134191	5.40869	2.43528	2.39429e-15	1.08965e-13	5.4388	2.44329	2.64229e-15	1.49646e-13	0.999575	-0.00061316	0.992199	0.998012
ENSMUSG00000031227	Magee1	2.3313	1.22114	0.000434312	0.0109296	0.963304	-0.0539376	0.756947	0.868214	1.31514	0.395214	0.0643586	0.174761	1.20855	0.27328	0.0291786	0.19134
ENSMUSG00000078190	Dnm3os	2.32936	1.21993	0.00182185	0.0294573	0.556881	-0.84456	0.0222507	0.0704317	0.980421	-0.0285265	0.867929	0.93984	1.22375	0.291306	0.0336558	0.20821
ENSMUSG00000053846	Lipg	2.32415	1.2167	0.000331998	0.00910029	1.0056	0.00805823	0.96224	0.982786	1.71351	0.776951	0.00576194	0.0263842	1.42411	0.510056	0.00647422	0.0757393
ENSMUSG00000016942	Tmprss6	2.31616	1.21173	0.00152906	0.0263405	0.0296185	-5.07736	3.33805e-06	3.55103e-05	0.704595	-0.505134	0.0606429	0.167498	3.72991	1.89914	0.000575546	0.0141768
ENSMUSG00000024420	Zfp521	2.31186	1.20906	0.00213061	0.032872	1.33639	0.418342	0.126308	0.26606	1.30634	0.385532	0.114615	0.268368	1.00231	0.00332929	0.957172	0.985136
ENSMUSG00000022098	Bmp1	2.30748	1.20632	2.43982e-05	0.00141023	7.48006	2.90305	9.4417e-21	7.29177e-19	11.4987	3.5234	2.66806e-29	4.7127e-27	1.13006	0.176399	0.0570686	0.276308
ENSMUSG00000025746	Il6	2.30436	1.20436	0.00193322	0.0309025	1.15516	0.208099	0.339865	0.534438	1.3966	0.481916	0.0672073	0.180542	1.04346	0.0613815	0.377227	0.698632
ENSMUSG00000099422	Gm4275	2.29453	1.1982	0.00226014	0.0340151	1.14811	0.199264	0.398526	0.593316	1.7719	0.825294	0.0292166	0.0958838	1.10707	0.146751	0.116192	0.409924
ENSMUSG00000051243	Islr2	2.29109	1.19603	0.00228012	0.0342835	1.32011	0.400664	0.154051	0.308239	3.01361	1.59149	0.00507675	0.0238403	1.13691	0.185123	0.0781012	0.331205
ENSMUSG00000041453	Rpl21	2.28813	1.19417	3.28028e-17	2.0127e-14	0.885696	-0.175116	0.124649	0.263564	2.17161	1.11877	7.35137e-16	4.38623e-14	2.54843	1.34961	7.71075e-22	6.62759e-19
ENSMUSG00000038473	Nos1ap	2.28802	1.1941	0.000139842	0.00491387	1.17758	0.235827	0.196713	0.367665	1.38861	0.473642	0.0271756	0.0903995	1.04503	0.0635407	0.349766	0.678468
ENSMUSG00000056900	Usp13	2.28704	1.19348	0.00181146	0.0293681	0.649401	-0.622818	0.0479936	0.128367	1.38649	0.471435	0.0667757	0.179545	3.8049	1.92786	0.000150126	0.00516449
ENSMUSG00000067616	Klk11	2.28512	1.19227	1.50965e-05	0.000979	1.51151	0.595993	0.00577663	0.0237612	4.31454	2.10921	1.70065e-13	7.68093e-12	2.34576	1.23006	2.01794e-06	0.000163955
ENSMUSG00000029847	Slc23a4	2.28338	1.19117	6.9966e-05	0.00301019	8.09701	3.01739	7.60048e-20	5.53439e-18	7.17788	2.84356	8.85902e-18	6.29661e-16	0.975839	-0.0352853	0.583432	0.829858
ENSMUSG00000038007	Acer2	2.28274	1.19077	9.72825e-05	0.00378634	0.856587	-0.223328	0.21157	0.387238	1.23649	0.306254	0.0921842	0.229208	1.48137	0.566935	0.00320683	0.0485364
ENSMUSG00000042759	Apobr	2.27386	1.18515	0.000144492	0.00502197	1.60592	0.6834	0.00746871	0.0293808	1.64893	0.721529	0.00462407	0.0220569	1.0071	0.0102124	0.869396	0.95515
ENSMUSG00000038642	Ctss	2.26898	1.18204	0.00237235	0.0352056	1.02926	0.0416082	0.841948	0.919904	3.74665	1.9056	0.00221283	0.0119954	1.81112	0.856882	0.0034246	0.0504581
ENSMUSG00000039058	Ak5	2.26759	1.18116	0.00172967	0.028518	0.604601	-0.725944	0.0291888	0.0874733	1.03147	0.044708	0.792115	0.899956	1.35657	0.439968	0.0144427	0.125941
ENSMUSG00000072244	Trim6	2.26604	1.18018	0.00145631	0.0255583	7.41227	2.88992	4.977e-07	6.29714e-06	7.05637	2.81893	1.03798e-06	1.48258e-05	0.993985	-0.00870406	0.887157	0.961009
ENSMUSG00000044548	Dact1	2.26454	1.17922	0.00212091	0.0328494	0.744089	-0.426452	0.11748	0.252513	0.974269	-0.0376083	0.828467	0.918952	1.08109	0.112487	0.176633	0.503482
ENSMUSG00000022537	Tmem44	2.26426	1.17904	0.000927666	0.0184297	1.11574	0.158003	0.40721	0.602074	3.1991	1.67767	0.000131125	0.00106234	1.89118	0.919286	0.00143039	0.0280092
ENSMUSG00000020520	Galnt10	2.26228	1.17778	1.34582e-06	0.000135031	1.96818	0.97686	2.18853e-05	0.000192143	2.44286	1.28857	7.15147e-08	1.30988e-06	1.05814	0.0815307	0.248145	0.589277
ENSMUSG00000031503	Col4a2	2.26213	1.17768	0.00199128	0.031546	0.778813	-0.36065	0.149474	0.301314	1.13757	0.185956	0.330548	0.552151	1.34392	0.42645	0.0157607	0.132469
ENSMUSG00000045215	Asxl3	2.26182	1.17748	0.00239238	0.0353058	1.01172	0.0168158	0.937491	0.970062	1.25877	0.332016	0.164879	0.348959	1.07492	0.104226	0.195941	0.528831
ENSMUSG00000037225	Fgf2	2.25841	1.1753	0.00240754	0.0353805	0.883235	-0.17913	0.430158	0.621916	1.2038	0.267594	0.225557	0.430507	1.18525	0.245187	0.045434	0.243114
ENSMUSG00000091476	Catspere2	2.24963	1.16969	0.00240853	0.0353805	13.3077	3.73419	4.94205e-05	0.000399666	18.0702	4.17554	1.3803e-05	0.000147364	1.01591	0.0227705	0.718682	0.896966
ENSMUSG00000028194	Ddah1	2.24323	1.16558	0.000136591	0.00483156	1.24871	0.320441	0.0976399	0.220455	2.43173	1.28198	4.66187e-05	0.000426502	1.25459	0.327215	0.0150229	0.128449
ENSMUSG00000039395	Mreg	2.23443	1.15991	0.00212975	0.032872	0.908947	-0.137731	0.505979	0.686021	1.04602	0.0649063	0.710033	0.853334	1.05457	0.0766497	0.295606	0.632621
ENSMUSG00000040296	Ddx58	2.23098	1.15768	3.3597e-07	3.97017e-05	5.75222	2.52412	6.67756e-28	9.53021e-26	9.30685	3.21829	1.23712e-43	4.41405e-41	1.31812	0.398485	0.00302166	0.0465535
ENSMUSG00000014329	Bicc1	2.2156	1.14769	0.000814761	0.0169155	0.936169	-0.0951588	0.596153	0.758207	1.35102	0.434045	0.0551163	0.155729	1.31457	0.394592	0.0142785	0.12483
ENSMUSG00000025789	St8sia2	2.21351	1.14633	0.00256331	0.037175	1.15298	0.205363	0.368639	0.562822	4.01512	2.00544	0.00155327	0.00889222	1.29911	0.377526	0.0202315	0.154033
ENSMUSG00000024610	Cd74	2.20591	1.14137	0.00214945	0.0329713	25.3371	4.66318	8.36145e-12	2.44538e-10	22.4343	4.48764	5.76229e-11	1.76231e-09	0.986178	-0.0200805	0.746241	0.910123
ENSMUSG00000072941	Sod3	2.19858	1.13657	0.00263625	0.0377862	0.464502	-1.10624	0.0194248	0.0631679	0.926237	-0.110547	0.556826	0.750071	1.1391	0.187899	0.0711305	0.313024
ENSMUSG00000031963	Bmper	2.18714	1.12905	1.61863e-08	3.00255e-06	0.223884	-2.15918	1.47459e-22	1.34906e-20	0.635016	-0.655136	0.000252872	0.00187396	2.57083	1.36223	4.84825e-10	1.19965e-07
ENSMUSG00000022575	Gsdmd	2.18278	1.12616	6.98938e-06	0.000523482	2.84972	1.51082	3.48588e-09	6.68689e-08	3.01936	1.59424	5.01504e-10	1.31959e-08	1.01454	0.0208281	0.745711	0.909994
ENSMUSG00000027859	Ngf	2.17869	1.12346	0.00262924	0.0377536	3.54536	1.82593	0.00183663	0.00924011	5.68685	2.50763	0.000272355	0.00199458	1.02792	0.0397348	0.54173	0.810098
ENSMUSG00000024538	Ppic	2.16743	1.11599	0.0002572	0.00768372	0.711061	-0.491954	0.0301365	0.0897609	1.18248	0.24181	0.166121	0.350804	2.0175	1.01257	0.000377692	0.0103974
ENSMUSG00000034205	Loxl2	2.16409	1.11376	0.00250278	0.0364961	0.903826	-0.145883	0.48325	0.667533	1.17532	0.233053	0.250884	0.461855	1.15342	0.205913	0.0643746	0.295975
ENSMUSG00000057143	Trim12c	2.16138	1.11195	0.000395772	0.010159	2.37076	1.24535	0.000292659	0.00191387	4.98866	2.31865	2.81338e-09	6.6566e-08	1.24084	0.311313	0.0195543	0.151061
ENSMUSG00000057897	Camk2b	2.16026	1.11121	0.00268008	0.0381063	0.591599	-0.757309	0.0376075	0.106512	3.49146	1.80383	0.00169181	0.0095846	18.3152	4.19497	4.21048e-07	4.43621e-05
ENSMUSG00000026070	Il18r1	2.15112	1.10509	4.82714e-05	0.00229364	5.76866	2.52824	3.6244e-17	2.04618e-15	4.05803	2.02078	1.04817e-11	3.6099e-10	0.910499	-0.135271	0.100004	0.379153
ENSMUSG00000026536	Ifi211	2.14905	1.1037	0.000714607	0.0154743	6.10315	2.60955	1.41235e-09	2.8928e-08	9.26073	3.21113	3.80779e-13	1.62126e-11	1.06775	0.0945762	0.20695	0.541185
ENSMUSG00000043635	Adamts3	2.14781	1.10287	0.00285289	0.0396447	0.858694	-0.219784	0.35263	0.547317	1.1186	0.161692	0.409636	0.629112	1.13238	0.179355	0.080756	0.337728
ENSMUSG00000044576	Garem2	2.14628	1.10184	0.00285849	0.039688	0.747856	-0.419167	0.140479	0.287854	1.03499	0.0496191	0.782864	0.894837	1.13283	0.179933	0.0803196	0.336938
ENSMUSG00000035429	Ptprh	2.14479	1.10083	0.00275676	0.0388504	3.91731	1.96986	0.00306644	0.0141284	43.0629	5.42837	7.38469e-08	1.34706e-06	2.67985	1.42215	0.000736714	0.0170415
ENSMUSG00000030854	Ptpn5	2.14323	1.09979	0.00260539	0.0376043	0.114692	-3.12416	2.13715e-05	0.000188187	0.194934	-2.35894	0.000322905	0.00230241	1.03168	0.0449911	0.498646	0.784905
ENSMUSG00000047496	Rnf152	2.14188	1.09888	0.00137212	0.0245123	0.98133	-0.027189	0.879921	0.939476	0.981381	-0.0271145	0.867705	0.939825	0.999336	-0.000957813	0.987492	0.997195
ENSMUSG00000033949	Trim36	2.14114	1.09838	0.000113202	0.00420115	1.07659	0.106463	0.516662	0.695118	1.92182	0.942473	0.000435827	0.0029916	1.43382	0.519859	0.0033372	0.0496079
ENSMUSG00000032066	Bco2	2.13954	1.0973	0.00234013	0.0348247	2.68892	1.42703	0.00278202	0.0130129	5.99792	2.58446	2.71942e-05	0.000266271	1.08413	0.116537	0.158494	0.477558
ENSMUSG00000064052	Gm5089	2.13796	1.09624	0.00228474	0.0342882	1	0	1	1	9.04366	3.17691	0.000959093	0.00587173	5.56856	2.4773	0.000387132	0.01059
ENSMUSG00000054146	Krt15	2.13546	1.09454	0.0026225	0.0377247	12.7435	3.67169	0.000177099	0.0012332	40.0413	5.32342	1.46435e-06	2.00799e-05	1.18042	0.239297	0.047361	0.247981
ENSMUSG00000068196	Col8a1	2.13404	1.09359	0.00256605	0.037181	0.526352	-0.925899	0.0175759	0.058303	0.794923	-0.331113	0.141869	0.313778	1.04508	0.0636131	0.364258	0.688506
ENSMUSG00000050288	Fzd2	2.13216	1.09232	0.00214213	0.032954	0.789723	-0.340581	0.155991	0.311109	0.993372	-0.00959465	0.954457	0.980135	1.08102	0.112392	0.172775	0.49737
ENSMUSG00000028031	Dkk2	2.12698	1.08881	0.00228364	0.0342882	0.738543	-0.437246	0.0985574	0.222059	1.02412	0.0343821	0.839257	0.924588	1.15274	0.205068	0.0634422	0.293422
ENSMUSG00000043773	1700048O20Rik	2.12443	1.08708	0.00242364	0.0355698	1.75235	0.809294	0.0226777	0.0714409	2.3258	1.21773	0.00464622	0.0221154	1.02687	0.0382491	0.553975	0.815477
ENSMUSG00000026072	Il1r1	2.12342	1.08639	0.00216131	0.0330681	3.77244	1.9155	0.000336167	0.0021635	8.05313	3.00955	1.15403e-06	1.61473e-05	1.07283	0.101423	0.200344	0.533594
ENSMUSG00000000693	Loxl3	2.12167	1.0852	0.00283045	0.0395049	0.441112	-1.18078	0.0108645	0.0396124	1.00002	3.50898e-05	0.999839	1	1.42462	0.510574	0.0109315	0.104851
ENSMUSG00000036446	Lum	2.11253	1.07897	0.00284206	0.0395496	0.313468	-1.67361	0.00663267	0.0266502	0.994845	-0.00745585	0.967597	0.986621	1.49959	0.584567	0.00744632	0.0823331
ENSMUSG00000053113	Socs3	2.104	1.07313	5.34554e-06	0.000420086	0.874859	-0.192878	0.214559	0.391263	1.04175	0.0590028	0.655198	0.817365	1.09944	0.136767	0.0910499	0.359577
ENSMUSG00000024524	Gnal	2.1034	1.07272	0.000213415	0.00665663	1.48984	0.57516	0.0135114	0.0471762	1.11618	0.158576	0.319993	0.540514	0.920736	-0.11914	0.134241	0.4405
ENSMUSG00000028469	Npr2	2.09572	1.06745	2.72062e-05	0.0015018	0.0315001	-4.9885	9.22877e-46	4.84239e-43	0.0887305	-3.49443	2.52529e-29	4.50511e-27	2.40112	1.26371	6.02063e-05	0.00244584
ENSMUSG00000070304	Scn2b	2.09247	1.06521	0.00304543	0.0410683	0.851567	-0.231808	0.324544	0.519037	1.25324	0.325661	0.156807	0.336554	1.32969	0.411095	0.0169723	0.138587
ENSMUSG00000027208	Fgf7	2.08907	1.06286	0.00303221	0.040972	0.460307	-1.11933	0.0124108	0.0441232	0.769701	-0.37763	0.11936	0.275434	1.04813	0.0678185	0.342361	0.67263
ENSMUSG00000024059	Clip4	2.08671	1.06123	0.0014992	0.0261671	2.73645	1.45231	0.000695458	0.00402693	5.26412	2.39619	1.62985e-06	2.20276e-05	1.08765	0.121211	0.144739	0.455616
ENSMUSG00000073728	Tmem51os1	2.08491	1.05999	0.00274189	0.0387778	1.27031	0.345179	0.164785	0.3233	1.56645	0.647499	0.0337349	0.107393	1.03568	0.0505732	0.450815	0.752738
ENSMUSG00000036545	Adamts2	2.0807	1.05707	0.00279964	0.0392466	0.911404	-0.133837	0.513287	0.692574	1.19802	0.260652	0.210163	0.410209	1.16548	0.220927	0.0564408	0.275053
ENSMUSG00000019850	Tnfaip3	2.07933	1.05612	0.000321589	0.00895342	4.64401	2.21537	5.70328e-10	1.24996e-08	6.19255	2.63053	6.11067e-13	2.55303e-11	1.04946	0.0696435	0.313365	0.646639
ENSMUSG00000036067	Slc2a6	2.07883	1.05577	0.00168	0.0279178	6.8243	2.77068	1.1576e-07	1.68036e-06	8.67538	3.11693	5.86921e-09	1.29427e-07	1.02422	0.0345294	0.586652	0.831789
ENSMUSG00000013367	Iglon5	2.07867	1.05566	0.00312408	0.0417059	0.317218	-1.65645	0.00610022	0.0248409	0.904428	-0.144922	0.44724	0.660346	1.20881	0.273593	0.0349847	0.211198
ENSMUSG00000031844	Hsd17b2	2.07618	1.05393	0.00177738	0.0290815	14.1906	3.82687	3.39476e-12	1.06789e-10	15.0496	3.91165	1.43892e-12	5.72999e-11	1.00563	0.00810121	0.894738	0.963613
ENSMUSG00000030774	Pak1	2.07602	1.05382	0.000126974	0.00456219	1.64557	0.71859	0.00331246	0.0150559	2.3384	1.22552	2.29233e-05	0.000228337	1.06946	0.0968851	0.191787	0.523234
ENSMUSG00000047786	Lix1	2.07319	1.05185	0.0020676	0.0324649	2.42402	1.2774	0.00256897	0.0121824	3.75315	1.9081	0.000131619	0.00106586	1.04865	0.0685357	0.323111	0.656722
ENSMUSG00000039607	Rbms3	2.06988	1.04954	0.00164937	0.0275234	1.0344	0.0487908	0.787879	0.88792	0.999868	-0.000190046	0.999068	1	0.988477	-0.01672	0.786377	0.926909
ENSMUSG00000030786	Itgam	2.06968	1.04941	0.00315661	0.0419765	35.8414	5.16355	1.61397e-10	3.89624e-09	29.5102	4.88314	1.71715e-09	4.18497e-08	0.981373	-0.0271259	0.668154	0.875184
ENSMUSG00000034463	Scara3	2.06778	1.04808	0.00260657	0.0376043	0.512433	-0.964565	0.0143343	0.0494631	0.82275	-0.281474	0.182208	0.373674	1.06051	0.0847549	0.260118	0.600529
ENSMUSG00000022159	Rab2b	2.06669	1.04732	2.52721e-09	6.0174e-07	0.855211	-0.225648	0.0937033	0.213441	1.21696	0.283281	0.0320953	0.103112	1.47653	0.562209	0.000113965	0.00420128
ENSMUSG00000050721	Plekho2	2.06489	1.04607	0.00147362	0.0258053	0.477026	-1.06786	0.00427389	0.0185966	0.994487	-0.00797564	0.960585	0.983293	1.56982	0.650597	0.0049286	0.0635451
ENSMUSG00000039601	Rcan2	2.06416	1.04556	0.00265687	0.0379454	1.72937	0.79025	0.0239016	0.0743903	3.64942	1.86767	0.000562297	0.00373469	1.06754	0.0942848	0.223225	0.56024
ENSMUSG00000069670	Nkain2	2.06347	1.04507	0.00282153	0.0394149	1.72403	0.785785	0.0480825	0.128527	1.34632	0.429025	0.119753	0.276271	0.980144	-0.028935	0.648656	0.863271
ENSMUSG00000047641	Krt87	2.0497	1.03541	0.0010343	0.0200717	0.457863	-1.12701	0.00177208	0.00896796	0.558782	-0.839644	0.00573669	0.0263024	1.0156	0.0223351	0.719263	0.897211
ENSMUSG00000040829	Zmynd15	2.04783	1.03409	0.000106088	0.00402001	3.1046	1.63441	1.52106e-08	2.61086e-07	4.22776	2.07989	1.72531e-12	6.74991e-11	1.09595	0.132176	0.0985531	0.376249
ENSMUSG00000094845	Tmem95	2.04089	1.0292	0.00214863	0.0329713	0.98026	-0.0287639	0.877902	0.938449	1.02707	0.0385385	0.818514	0.913814	1.01732	0.0247768	0.692247	0.886265
ENSMUSG00000025044	Msr1	2.03916	1.02797	0.00266467	0.0379828	0.87834	-0.187148	0.44741	0.636741	1.61225	0.689073	0.0529444	0.151102	1.49885	0.583857	0.00681178	0.0776933
ENSMUSG00000034040	Galnt17	2.03684	1.02633	0.003165	0.0419993	0.982684	-0.0252002	0.89879	0.949243	1.1107	0.151473	0.418996	0.637118	1.04637	0.0653966	0.354856	0.682167
ENSMUSG00000039519	Cyp7b1	2.03139	1.02247	0.00318701	0.0420881	0.300803	-1.73311	0.00188657	0.00942493	0.932273	-0.101175	0.572499	0.760491	1.42913	0.515133	0.0107643	0.104329
ENSMUSG00000040855	Reps2	2.01918	1.01377	0.00144221	0.0254228	3.95978	1.98542	1.14818e-05	0.000107979	4.39625	2.13627	3.8442e-06	4.71344e-05	1.01023	0.014686	0.811445	0.934495
ENSMUSG00000001506	Col1a1	2.01819	1.01306	0.00347253	0.0446512	0.769725	-0.377585	0.153106	0.306865	1.06884	0.0960429	0.596425	0.777886	1.17797	0.2363	0.0502072	0.256459
ENSMUSG00000031635	Anxa10	2.01284	1.00923	0.00355299	0.045164	1.79466	0.843709	0.0288461	0.086686	2.9583	1.56477	0.00371946	0.0183962	1.03728	0.052806	0.437175	0.74348
ENSMUSG00000114404	Gm40915	2.01196	1.0086	0.00315706	0.0419765	15.5018	3.95436	9.86339e-05	0.000738099	94.7998	6.56681	6.81339e-09	1.48595e-07	2.86752	1.5198	0.000414708	0.0111893
ENSMUSG00000026728	Vim	2.01033	1.00743	0.00260941	0.0376043	0.833258	-0.263164	0.232599	0.413551	1.17905	0.237619	0.228067	0.433627	1.3275	0.408712	0.0164165	0.135677
ENSMUSG00000076441	Ass1	2.00865	1.00622	0.000638419	0.0143146	6.94485	2.79594	1.44431e-12	4.70192e-11	5.08636	2.34663	1.78104e-09	4.32295e-08	0.949173	-0.0752576	0.284694	0.623988
ENSMUSG00000073489	Ifi204	2.00829	1.00597	0.00138772	0.0246803	5.9058	2.56213	4.09261e-08	6.46698e-07	8.64556	3.11196	1.05352e-10	3.08113e-09	1.04838	0.0681571	0.325926	0.659142
ENSMUSG00000001123	Lgals9	2.00816	1.00588	0.000796111	0.0166018	28.6675	4.84134	5.54632e-31	1.08732e-28	35.9473	5.16781	6.14738e-35	1.46226e-32	1.03681	0.0521456	0.429792	0.738488
ENSMUSG00000022773	Ypel1	2.00717	1.00516	0.00280424	0.0392766	0.94648	-0.0793562	0.682192	0.820061	0.97001	-0.0439287	0.795952	0.901759	1.00675	0.00969951	0.874945	0.957331
ENSMUSG00000031565	Fgfr1	2.00437	1.00315	0.00225782	0.0340123	0.411206	-1.28207	0.00263159	0.0124233	1.01446	0.0207082	0.900127	0.954429	1.98815	0.991425	0.00171978	0.0317712
ENSMUSG00000020901	Pik3r5	2.00118	1.00085	6.89202e-05	0.00297963	18.011	4.1708	9.93447e-53	7.08924e-50	16.9299	4.0815	2.24501e-50	1.02695e-47	0.98242	-0.0255889	0.694073	0.886599
ENSMUSG00000034593	Myo5a	1.99693	0.997784	0.000303123	0.0085892	0.284987	-1.81103	9.87201e-08	1.44833e-06	0.971355	-0.0419289	0.776077	0.890998	3.19396	1.67535	4.80527e-07	4.90468e-05
ENSMUSG00000048583	Igf2	1.99493	0.996337	0.00351524	0.0449277	0.894194	-0.16134	0.485304	0.66923	0.874111	-0.194112	0.351623	0.572695	0.99108	-0.0129262	0.834938	0.941449
ENSMUSG00000035246	Pcyt1b	1.99435	0.995918	0.000255354	0.00767169	0.890884	-0.166691	0.326882	0.521511	0.88301	-0.179498	0.261302	0.474659	0.993821	-0.00894173	0.885901	0.960476
ENSMUSG00000068696	Gpr88	1.99317	0.995063	0.00315751	0.0419765	0.569418	-0.81244	0.047478	0.127274	0.807212	-0.308981	0.207222	0.406558	1.03385	0.0480215	0.439414	0.744952
ENSMUSG00000033965	Slc16a2	1.98786	0.991215	0.0015481	0.0265557	0.777581	-0.362936	0.107777	0.237318	1.24998	0.321907	0.11471	0.268455	1.92553	0.945259	0.00143865	0.028101
ENSMUSG00000026068	Il18rap	1.98513	0.98923	0.00259101	0.0374745	10.3466	3.37109	1.46069e-08	2.51289e-07	12.5497	3.64958	1.47156e-09	3.62605e-08	1.01734	0.0247952	0.691611	0.886157
ENSMUSG00000031740	Mmp2	1.98053	0.985886	0.00284356	0.0395496	0.665103	-0.588351	0.0477214	0.127811	1.0252	0.0358997	0.831119	0.920298	1.24202	0.312683	0.0282867	0.188604
ENSMUSG00000028476	Reck	1.97787	0.983946	0.00351434	0.0449277	0.59914	-0.739036	0.0359533	0.102888	0.879017	-0.186037	0.338065	0.559313	1.06282	0.0878941	0.25023	0.591619
ENSMUSG00000060703	Cd302	1.9756	0.982291	0.00332224	0.0433886	0.577797	-0.791364	0.0276384	0.0837271	0.94878	-0.0758551	0.664451	0.823295	1.13959	0.188519	0.075295	0.32453
ENSMUSG00000102752	Gm7694	1.97326	0.980582	0.000830203	0.0170893	1.29269	0.370373	0.0821958	0.193096	1.26157	0.335221	0.0887278	0.222944	0.998518	-0.00213969	0.972223	0.991503
ENSMUSG00000073758	Sh3d21	1.97083	0.978804	0.000522189	0.0123662	2.10666	1.07496	0.000498919	0.00303778	1.97111	0.979007	0.000783523	0.00494273	0.995418	-0.00662599	0.915229	0.970307
ENSMUSG00000045679	Pqlc3	1.97048	0.978546	0.00125107	0.0228095	1.0257	0.0366078	0.833272	0.915706	1.1818	0.240985	0.191251	0.386269	1.05634	0.079073	0.26973	0.609852
ENSMUSG00000035557	Krt17	1.96967	0.977951	0.0017126	0.0283119	11.2188	3.48785	3.6659e-12	1.14535e-10	15.5754	3.9612	5.52103e-15	3.04939e-13	1.04192	0.0592449	0.381001	0.701626
ENSMUSG00000021061	Sptb	1.96499	0.974524	8.62674e-05	0.00346656	0.221932	-2.17181	1.80127e-11	5.06057e-10	0.908665	-0.138179	0.34926	0.570534	3.60531	1.85012	4.26523e-09	9.16519e-07
ENSMUSG00000055485	Soga1	1.96439	0.974079	0.00176823	0.0289914	0.718775	-0.476387	0.0602203	0.152387	1.06489	0.0907061	0.583747	0.769479	1.31715	0.397417	0.0150656	0.128507
ENSMUSG00000052949	Rnf157	1.95816	0.969501	4.64882e-05	0.00224056	0.250353	-1.99797	6.88501e-12	2.06088e-10	0.505904	-0.983065	7.7436e-05	0.000667049	1.42594	0.511908	0.0031715	0.0482252
ENSMUSG00000040690	Col16a1	1.94599	0.960506	0.00363403	0.0457567	1.1402	0.189287	0.37675	0.571435	2.47758	1.30893	0.00426929	0.0206127	1.18149	0.240607	0.0482683	0.250244
ENSMUSG00000000142	Axin2	1.9457	0.960291	0.00377097	0.0470723	0.727673	-0.458638	0.103924	0.231028	0.99115	-0.0128251	0.940889	0.972844	1.10561	0.144847	0.118775	0.414471
ENSMUSG00000028583	Pdpn	1.94068	0.956561	0.00358407	0.0453141	0.635569	-0.65388	0.0427624	0.117366	1.03605	0.0510927	0.767012	0.886575	1.29927	0.377699	0.0201967	0.153869
ENSMUSG00000027227	Sord	1.93816	0.954687	0.000210299	0.00662724	0.514808	-0.957894	0.000663742	0.00386713	1.09549	0.131579	0.383095	0.60364	2.4333	1.28291	1.7535e-05	0.000960952
ENSMUSG00000020524	Gria1	1.93577	0.952911	0.00407457	0.0496574	0.99053	-0.0137276	0.948174	0.975716	1.13088	0.177449	0.377702	0.598503	1.04902	0.069047	0.335009	0.666792
ENSMUSG00000022912	Pros1	1.92726	0.946548	4.52902e-06	0.000364906	0.23525	-2.08773	1.93119e-19	1.35107e-17	0.575478	-0.797168	6.05675e-05	0.000538378	2.17695	1.12231	4.19563e-07	4.43621e-05
ENSMUSG00000035929	H2-Q4	1.92623	0.945777	1.4234e-09	3.66249e-07	1.74304	0.80161	7.62676e-08	1.1453e-06	4.44559	2.15237	3.6827e-43	1.23961e-40	2.43955	1.28662	7.66525e-18	5.21589e-15
ENSMUSG00000049687	Pheta2	1.92533	0.945109	0.00406842	0.0496574	1.09286	0.128103	0.542589	0.716969	0.918362	-0.122865	0.507605	0.70947	0.932142	-0.101379	0.206274	0.539937
ENSMUSG00000025105	Bnc1	1.92356	0.943775	0.00420624	0.0507398	0.793591	-0.333532	0.195246	0.365804	1.11727	0.159977	0.408162	0.627779	1.22228	0.289577	0.0338441	0.208673
ENSMUSG00000018916	Csf2	1.92064	0.941584	0.00318171	0.0420878	3.4308	1.77855	0.000438287	0.00272251	7.70043	2.94494	5.39529e-07	8.22667e-06	1.1401	0.189157	0.0642127	0.295646
ENSMUSG00000038587	Akap12	1.91949	0.94072	0.000364678	0.00968004	3.6919	1.88436	8.95647e-09	1.60264e-07	5.24843	2.39189	1.19746e-12	4.85517e-11	1.07428	0.103369	0.173206	0.498021
ENSMUSG00000052316	Lrrc15	1.91925	0.940543	0.00342406	0.0443017	0.602018	-0.732122	0.0367945	0.104741	0.987876	-0.0175986	0.917739	0.962237	1.19129	0.252521	0.0444249	0.240227
ENSMUSG00000036466	Megf11	1.90612	0.930641	0.00271991	0.0385353	4.29796	2.10365	1.80596e-05	0.000161893	4.656	2.21909	1.01638e-05	0.000112066	1.00972	0.0139516	0.821989	0.937324
ENSMUSG00000026043	Col3a1	1.90465	0.929523	0.00434787	0.05168	0.43236	-1.20969	0.0104571	0.0383936	0.961122	-0.0572089	0.748284	0.876373	1.26459	0.338665	0.0251176	0.175597
ENSMUSG00000026211	Obsl1	1.90092	0.9267	0.00187171	0.0300699	0.634636	-0.655998	0.023155	0.0725857	0.969266	-0.0450358	0.779573	0.893516	1.17182	0.228746	0.0456404	0.24368
ENSMUSG00000001555	Fkbp10	1.89911	0.925323	0.00344449	0.0444783	0.78896	-0.341976	0.154234	0.308444	1.07255	0.101039	0.562287	0.754225	1.1859	0.245979	0.0450079	0.241944
ENSMUSG00000029093	Sorcs2	1.89642	0.923279	0.00106913	0.0204262	1.83296	0.874178	0.00395226	0.0174181	1.22053	0.287505	0.12666	0.288178	0.929636	-0.105262	0.173905	0.498853
ENSMUSG00000034422	Parp14	1.89526	0.922397	2.31254e-09	5.6757e-07	3.87147	1.95288	1.02496e-35	2.90244e-33	6.0767	2.60329	2.12692e-61	1.4594e-58	1.45378	0.53981	3.74563e-05	0.00168049
ENSMUSG00000026308	Klhl30	1.89151	0.919536	0.00405584	0.0495808	1.1173	0.160019	0.492242	0.674988	2.39516	1.26012	0.0124288	0.0493366	1.17239	0.229448	0.0495476	0.254126
ENSMUSG00000001131	Timp1	1.89129	0.919373	0.00115712	0.0214147	0.775935	-0.365992	0.0873154	0.202404	1.0183	0.0261614	0.865495	0.938938	1.13973	0.188697	0.0601087	0.284714
ENSMUSG00000056481	Cd248	1.88935	0.917891	0.00407306	0.0496574	0.667156	-0.583904	0.0589254	0.149919	0.874104	-0.194124	0.317776	0.538174	1.04416	0.0623441	0.372257	0.695278
ENSMUSG00000028525	Pde4b	1.88817	0.916991	4.2042e-05	0.00208291	1.09042	0.124885	0.412361	0.60667	1.73555	0.795394	0.000235585	0.00176738	1.32832	0.409604	0.0040281	0.0551408
ENSMUSG00000046667	Rbm12b1	1.88265	0.912763	0.000139247	0.00490375	0.812887	-0.298873	0.0895289	0.206409	1.23121	0.300078	0.0758508	0.198239	1.6818	0.75001	0.000497523	0.0127152
ENSMUSG00000020866	Cacna1g	1.8801	0.910812	0.00438648	0.0518352	0.958311	-0.0614347	0.76045	0.870297	0.791878	-0.336649	0.143669	0.316746	0.942803	-0.0849718	0.261657	0.602165
ENSMUSG00000045502	Hcar2	1.87956	0.910392	0.00265432	0.0379431	1.71562	0.77873	0.0161557	0.0544013	1.31904	0.399488	0.0780719	0.20253	0.971473	-0.0417536	0.518418	0.796601
ENSMUSG00000029602	Rasal1	1.87651	0.908051	0.00356839	0.0453141	12.2696	3.61702	2.63218e-09	5.14891e-08	12.7967	3.6777	1.87569e-09	4.54034e-08	1.00286	0.00412456	0.94623	0.981194
ENSMUSG00000032177	Pde4a	1.87432	0.90637	3.87198e-07	4.44386e-05	1.78246	0.833872	1.24662e-06	1.4513e-05	1.50343	0.588257	0.000269021	0.00197098	0.943353	-0.0841308	0.228273	0.566297
ENSMUSG00000020319	Wdpcp	1.87428	0.906334	0.000448659	0.0111661	0.920255	-0.119895	0.471108	0.656686	0.894801	-0.160361	0.309258	0.52821	0.987146	-0.0186641	0.765844	0.91845
ENSMUSG00000022436	Sh3bp1	1.87409	0.906194	0.00109815	0.0207816	0.744731	-0.425208	0.0576189	0.147457	1.02582	0.036781	0.811169	0.909696	1.19187	0.25323	0.0323058	0.203544
ENSMUSG00000092130	D030025P21Rik	1.87282	0.905212	0.00466176	0.0540807	4.79635	2.26194	0.000873262	0.00489137	9.72104	3.28111	4.69388e-05	0.000429209	1.05222	0.0734429	0.306226	0.641479
ENSMUSG00000034220	Gpc1	1.86602	0.899962	0.000108921	0.00410784	1.17096	0.227694	0.167442	0.327584	1.00741	0.0106466	0.937597	0.971186	0.93587	-0.0956198	0.192563	0.524562
ENSMUSG00000037035	Inhbb	1.86135	0.896346	0.000557927	0.0129558	1.57681	0.657009	0.00779284	0.0303944	2.22194	1.15182	0.000132724	0.00107237	1.0594	0.0832471	0.245606	0.587346
ENSMUSG00000052852	Reep1	1.85906	0.894576	0.00140727	0.0249724	0.246659	-2.01941	9.20615e-06	8.84425e-05	0.731472	-0.451125	0.0463648	0.136628	1.3636	0.447418	0.0114075	0.107873
ENSMUSG00000014725	Adam28	1.85839	0.894051	6.02101e-09	1.21586e-06	2.42135	1.27581	2.84638e-16	1.47911e-14	2.76845	1.46908	5.26936e-21	5.10899e-19	1.0617	0.0863811	0.211983	0.546558
ENSMUSG00000113600	Gm7868	1.85464	0.891138	0.00378142	0.0471289	1	0	1	1	19.5154	4.28654	0.000136277	0.0010981	23.0983	4.52971	4.36615e-05	0.00192713
ENSMUSG00000039497	Dse	1.85251	0.889478	0.00292563	0.0403478	0.921908	-0.117306	0.534313	0.709395	1.10983	0.150342	0.394104	0.614797	1.09105	0.12572	0.139979	0.44867
ENSMUSG00000040938	Slc16a11	1.85146	0.888662	9.89155e-07	0.000103816	0.984874	-0.0219888	0.868616	0.933332	0.941856	-0.0864214	0.470987	0.680577	0.974711	-0.0369531	0.577167	0.826963
ENSMUSG00000004698	Hdac9	1.84636	0.88468	0.00274632	0.0388061	0.397962	-1.3293	0.00150327	0.00778699	0.648064	-0.625793	0.0236737	0.0812033	1.04439	0.062659	0.361386	0.687032
ENSMUSG00000058897	Col25a1	1.84501	0.883631	0.0048313	0.0551315	0.47081	-1.08678	0.0171109	0.0570682	0.534986	-0.902426	0.0261633	0.0877356	0.989598	-0.015086	0.807524	0.934012
ENSMUSG00000032758	Kap	1.84284	0.881929	0.00157502	0.0269018	0.815799	-0.293714	0.149236	0.301003	1.81715	0.861677	0.00416417	0.0202036	3.18021	1.66912	1.64788e-05	0.000912214
ENSMUSG00000031342	Gpm6b	1.83586	0.876458	0.00233915	0.0348247	1.309	0.38847	0.0930823	0.212379	1.07528	0.104711	0.528941	0.728222	0.949621	-0.0745761	0.293239	0.631193
ENSMUSG00000026228	Htr2b	1.83576	0.876374	0.00498378	0.0562677	0.697721	-0.519277	0.0891297	0.205648	1.28315	0.359686	0.132462	0.298336	2.26868	1.18185	0.00151104	0.0289633
ENSMUSG00000006576	Slc4a3	1.82414	0.86722	0.00252314	0.0366925	0.833832	-0.262172	0.206295	0.380253	0.982405	-0.02561	0.873664	0.94247	1.05707	0.0800651	0.268601	0.608394
ENSMUSG00000067942	Zfp160	1.82413	0.867212	1.33829e-15	7.1166e-13	1.13667	0.184814	0.0524658	0.137585	1.20596	0.27018	0.00425022	0.0205485	1.04263	0.060225	0.34168	0.671855
ENSMUSG00000046152	Fut10	1.82233	0.865787	0.00371877	0.0466396	0.463382	-1.10973	0.0073063	0.0288756	0.943649	-0.0836772	0.625168	0.798354	1.24853	0.320231	0.0273209	0.184906
ENSMUSG00000075318	Scn2a	1.82117	0.864862	0.00411705	0.0499843	1.00465	0.006693	0.976137	0.98956	1.52413	0.607989	0.0655802	0.177292	1.16266	0.217429	0.0501128	0.256308
ENSMUSG00000025790	Slco3a1	1.81966	0.86367	0.000457152	0.0112894	1.25528	0.328006	0.0818993	0.192603	2.01085	1.00781	0.000246837	0.00183406	1.13729	0.185604	0.0528641	0.264561
ENSMUSG00000079037	Prnp	1.81616	0.860893	0.0019817	0.0314567	4.93945	2.30435	1.64793e-07	2.30166e-06	2.83663	1.50418	0.00014518	0.00115965	0.9223	-0.116692	0.150554	0.463993
ENSMUSG00000002602	Axl	1.81524	0.860163	0.00399712	0.0492021	0.608652	-0.71631	0.0277792	0.0840679	1.00869	0.0124795	0.940498	0.972578	1.27204	0.347146	0.0228816	0.165053
ENSMUSG00000055172	C1ra	1.81375	0.858973	0.00382946	0.0475789	0.779565	-0.35926	0.134796	0.279251	1.04007	0.0566837	0.736337	0.8688	1.14588	0.196459	0.0667473	0.30212
ENSMUSG00000085236	2610206C17Rik	1.80991	0.855921	0.00484307	0.0551474	0.988735	-0.0163444	0.940709	0.972095	1.04933	0.0694753	0.713975	0.855485	1.02027	0.0289499	0.647624	0.862953
ENSMUSG00000005947	Itgae	1.80892	0.855126	0.000583495	0.0133743	1.87179	0.904416	0.000897634	0.005009	3.28341	1.71519	4.98125e-08	9.37399e-07	1.20238	0.265893	0.0199646	0.152936
ENSMUSG00000029287	Tgfbr3	1.8073	0.853839	0.00474687	0.0545098	0.377315	-1.40616	0.00373923	0.0166811	0.791156	-0.337966	0.134274	0.301466	1.08633	0.11946	0.159884	0.479093
ENSMUSG00000043621	Ubxn10	1.80572	0.852577	0.00520069	0.0575292	2.46212	1.2999	0.0115966	0.0417778	1.06924	0.0965804	0.610466	0.788061	0.820782	-0.284928	0.0340959	0.209232
ENSMUSG00000031661	Nkd1	1.80389	0.851113	0.00481888	0.0550291	0.593869	-0.751784	0.0363242	0.103684	0.483141	-1.04948	0.0109827	0.0447639	0.985314	-0.021345	0.735634	0.904437
ENSMUSG00000001986	Gria3	1.80253	0.850022	0.00486833	0.0553166	0.84645	-0.240504	0.284512	0.475391	1.14112	0.190448	0.323048	0.543849	1.2047	0.268676	0.0392628	0.224329
ENSMUSG00000033420	Antxr1	1.8003	0.848237	0.00435304	0.05168	0.379888	-1.39635	0.00273267	0.0128056	0.89302	-0.163235	0.375003	0.596426	1.21611	0.282273	0.0347927	0.210601
ENSMUSG00000079293	Clec7a	1.79775	0.846195	0.00384329	0.0477136	1.13291	0.180039	0.462133	0.648799	4.52288	2.17724	0.00370233	0.0183268	1.28172	0.358082	0.0179105	0.143592
ENSMUSG00000042842	Serpinb6b	1.79307	0.842432	0.0024278	0.035598	3.71185	1.89214	1.60951e-05	0.000146349	6.01521	2.58861	3.09744e-08	6.01288e-07	1.0675	0.0942426	0.21146	0.546259
ENSMUSG00000033256	Shf	1.79115	0.840886	0.00289114	0.0399674	1.20543	0.269547	0.19725	0.36832	1.46093	0.546884	0.0320244	0.102914	1.04336	0.0612354	0.367811	0.691846
ENSMUSG00000072214	Septin5	1.79108	0.840827	0.00297185	0.0405559	3.14521	1.65315	0.00022146	0.00150499	1.70489	0.769676	0.0112649	0.0456327	0.94234	-0.0856798	0.24594	0.58763
ENSMUSG00000041757	Plekha6	1.78813	0.838451	0.00112319	0.0210062	1.31123	0.390923	0.0636984	0.159246	2.27631	1.1867	0.000229941	0.00173452	1.12923	0.175338	0.065765	0.299751
ENSMUSG00000012017	Scarf2	1.78799	0.838339	0.00414258	0.0502178	0.751257	-0.412622	0.104168	0.231341	0.992413	-0.0109876	0.947474	0.976708	1.10306	0.141511	0.11873	0.414403
ENSMUSG00000068245	Phf11d	1.78667	0.837271	0.00270741	0.0384265	28.4466	4.83019	2.89868e-23	2.85704e-21	29.565	4.88582	1.17841e-23	1.35631e-21	1.00453	0.00652251	0.91548	0.970362
ENSMUSG00000029581	Fscn1	1.78492	0.835856	0.00477873	0.0547769	0.527731	-0.922126	0.0155688	0.0526835	1.08211	0.113846	0.521778	0.721982	1.9583	0.9696	0.00225215	0.0380431
ENSMUSG00000041120	Nbl1	1.78479	0.835754	0.00011973	0.00436598	0.355404	-1.49247	1.10752e-08	1.94357e-07	0.702907	-0.508594	0.00817527	0.0352202	1.42645	0.512427	0.00210934	0.0361845
ENSMUSG00000033220	Rac2	1.78266	0.834035	0.00358882	0.0453305	1.01752	0.0250568	0.912535	0.956724	2.16524	1.11453	0.0196727	0.0702907	1.21429	0.280116	0.0255172	0.177478
ENSMUSG00000022512	Cldn1	1.78109	0.832761	0.000276465	0.00801821	3.98245	1.99366	5.15279e-12	1.57948e-10	5.98513	2.58138	2.13762e-18	1.6367e-16	1.12234	0.166506	0.0629899	0.292407
ENSMUSG00000061259	Tmprss11d	1.78025	0.832081	0.00499188	0.0562794	9.64127	3.26922	1.24711e-06	1.4513e-05	9.77742	3.28945	1.34915e-06	1.86291e-05	0.99935	-0.000937789	0.987842	0.997307
ENSMUSG00000024245	Tmem178	1.77917	0.831203	0.00357568	0.0453141	1.27	0.344827	0.134996	0.279518	0.957456	-0.0627213	0.706343	0.850912	0.868959	-0.202639	0.0608905	0.286571
ENSMUSG00000028195	Ccn1	1.77686	0.82933	0.00155556	0.0266551	2.72183	1.44458	8.78773e-05	0.000665703	1.9307	0.94912	0.00190593	0.0105882	0.963059	-0.0543036	0.413564	0.725733
ENSMUSG00000059149	Mfsd4a	1.76913	0.823042	0.00471772	0.0543407	22.5135	4.49272	7.27344e-12	2.16264e-10	11.7391	3.55326	3.96137e-08	7.55031e-07	0.9247	-0.112943	0.17129	0.495185
ENSMUSG00000029798	Herc6	1.76862	0.822621	0.000769372	0.0161923	5.75352	2.52444	6.24944e-14	2.38737e-12	13.108	3.71238	3.05092e-27	4.46135e-25	1.75564	0.812	0.000572578	0.0141464
ENSMUSG00000026463	Atp2b4	1.76858	0.822589	0.00582655	0.0622077	0.909218	-0.137302	0.527513	0.704351	1.0946	0.130399	0.490934	0.696852	1.07861	0.10917	0.184961	0.515866
ENSMUSG00000029084	Cd38	1.76608	0.820549	0.00173042	0.028518	1.02815	0.0400504	0.815253	0.905273	1.09405	0.129677	0.428458	0.645364	1.0258	0.0367471	0.564564	0.821025
ENSMUSG00000021779	Thrb	1.76548	0.820058	0.000155255	0.00530359	1.34088	0.42318	0.0214057	0.0683755	1.5788	0.658826	0.00171739	0.00969653	1.04187	0.0591757	0.380597	0.701369
ENSMUSG00000095440	Fignl2	1.76462	0.819359	0.000263778	0.00783623	1.05583	0.0783745	0.61642	0.77379	1.37039	0.454586	0.0178865	0.065469	1.12531	0.170328	0.0587989	0.281013
ENSMUSG00000031024	Denn2b	1.76341	0.818366	0.000662715	0.0146228	1.3271	0.408274	0.0438719	0.119767	1.95708	0.968701	0.000429674	0.00295575	1.08715	0.120548	0.13099	0.435237
ENSMUSG00000024039	Cbs	1.76011	0.815666	0.00425035	0.0510202	1.45578	0.541788	0.0536143	0.139939	2.39317	1.25892	0.00248043	0.013166	1.0575	0.0806528	0.271072	0.61092
ENSMUSG00000020032	Nuak1	1.76002	0.815591	0.00208197	0.0325703	1.71074	0.774622	0.00901617	0.0341214	1.86817	0.901627	0.00345722	0.0173201	1.01356	0.0194308	0.753881	0.913121
ENSMUSG00000001588	Acap1	1.75464	0.811173	0.00551887	0.0600563	1.17029	0.226868	0.35434	0.548852	2.15929	1.11056	0.0163117	0.0610321	1.123	0.167356	0.0910931	0.359577
ENSMUSG00000049723	Mmp12	1.75397	0.810623	0.00320951	0.0422802	0.785051	-0.349141	0.124405	0.263367	1.96314	0.973166	0.0043836	0.0210621	3.92434	1.97245	1.22979e-05	0.000730319
ENSMUSG00000046491	C1qtnf2	1.74812	0.805802	0.00597041	0.0628928	0.638742	-0.646694	0.0723531	0.175449	1.06538	0.0913676	0.625914	0.79862	1.22779	0.296062	0.0272081	0.184501
ENSMUSG00000031616	Ednra	1.74287	0.801464	0.00577244	0.0618241	0.632466	-0.660941	0.0445678	0.121221	1.01501	0.0214976	0.900777	0.954664	1.2277	0.29596	0.0328166	0.205494
ENSMUSG00000025921	Rdh10	1.74278	0.801394	0.000627503	0.0141392	5.61767	2.48997	1.72048e-14	7.05595e-13	4.89776	2.29212	1.52357e-12	6.0001e-11	0.973625	-0.0385612	0.549949	0.814008
ENSMUSG00000021260	Hhipl1	1.74067	0.799646	0.00517197	0.0573772	0.944148	-0.0829158	0.67213	0.81255	0.947747	-0.0774266	0.656886	0.818355	0.998868	-0.00163406	0.978829	0.99379
ENSMUSG00000002227	Mov10	1.74045	0.79946	7.69095e-05	0.0032115	3.03687	1.60258	1.77651e-11	4.99888e-10	4.67283	2.2243	4.31382e-20	3.8868e-18	1.21317	0.278779	0.0123721	0.113744
ENSMUSG00000020053	Igf1	1.73988	0.798984	0.00605552	0.0634715	0.737288	-0.439699	0.131985	0.275199	1.00977	0.0140241	0.938216	0.97151	1.10712	0.146817	0.113223	0.404591
ENSMUSG00000022425	Enpp2	1.73873	0.798036	0.00591525	0.0625791	0.257532	-1.95718	0.00119205	0.00638624	0.373318	-1.42152	0.00413258	0.0200667	1.01637	0.0234308	0.711316	0.894847
ENSMUSG00000049288	Lix1l	1.73753	0.797041	0.00484941	0.0551803	0.905575	-0.143093	0.471167	0.656686	1.03336	0.0473372	0.778977	0.893063	1.05076	0.07143	0.316383	0.649727
ENSMUSG00000031441	Atp11a	1.7332	0.793441	1.91326e-08	3.46844e-06	0.893478	-0.162496	0.168012	0.328306	1.10387	0.142572	0.185836	0.378591	1.18087	0.239845	0.00686884	0.0781163
ENSMUSG00000034714	Ttyh2	1.73293	0.793216	0.000249716	0.00754491	1.7672	0.821468	0.000436121	0.00271189	1.68896	0.756134	0.000748329	0.00474641	0.994219	-0.00836452	0.895425	0.963827
ENSMUSG00000028369	Svep1	1.72454	0.786214	0.00635348	0.0654339	0.304937	-1.71342	0.00532654	0.022249	0.880115	-0.184237	0.363934	0.586025	1.15736	0.210839	0.0579905	0.279305
ENSMUSG00000037363	Letm2	1.72394	0.785712	2.52501e-05	0.00142519	0.978376	-0.0315396	0.822481	0.909742	0.806729	-0.309843	0.0448695	0.133486	0.900889	-0.150579	0.0680531	0.305239
ENSMUSG00000040016	Ptger3	1.72133	0.783524	0.00613661	0.0641529	0.122754	-3.02615	0.000341133	0.00219072	0.454422	-1.1379	0.0108934	0.0445118	1.07239	0.100836	0.202013	0.535879
ENSMUSG00000039217	Il18	1.72073	0.783021	0.00213786	0.0329519	1.3742	0.458591	0.0487304	0.1299	3.63566	1.86222	2.17212e-06	2.84512e-05	1.51702	0.601237	0.0035496	0.0512542
ENSMUSG00000036452	Arhgap26	1.7201	0.782491	0.000284734	0.00816162	0.417108	-1.26151	2.78122e-06	3.01074e-05	0.999541	-0.000662641	0.99613	0.999389	2.36026	1.23895	2.82555e-06	0.000215302
ENSMUSG00000086544	Chn1os3	1.71924	0.781771	0.00653258	0.0665055	1.24633	0.31769	0.209425	0.384298	1.39908	0.484483	0.0777319	0.201883	1.02336	0.0333076	0.606547	0.842942
ENSMUSG00000039114	Nrn1	1.71808	0.780796	0.0065117	0.0664202	0.116847	-3.0973	9.15185e-05	0.000688608	0.554081	-0.851831	0.0216802	0.0757782	1.12149	0.165411	0.0945842	0.367076
ENSMUSG00000062480	Acat3	1.71763	0.78042	0.00468189	0.0541625	1.16229	0.21697	0.297363	0.489343	1.50361	0.588429	0.0326533	0.104584	1.05953	0.0834239	0.257979	0.597888
ENSMUSG00000002668	Dennd1c	1.71543	0.778571	0.00567376	0.0611985	4.9663	2.31217	0.00233865	0.0112852	3.93013	1.97458	0.00375992	0.0185603	0.989878	-0.0146774	0.813365	0.935295
ENSMUSG00000017493	Igfbp4	1.71538	0.77853	0.00549015	0.0598254	0.166618	-2.58538	2.32744e-05	0.000202742	0.821562	-0.283559	0.176033	0.364869	1.71542	0.778564	0.0039596	0.054477
ENSMUSG00000032363	Adamts7	1.709	0.773156	0.00484137	0.0551474	0.229523	-2.12329	8.10419e-05	0.000619181	1.01901	0.027174	0.870143	0.940598	4.10199	2.03632	4.05093e-05	0.00179771
ENSMUSG00000021823	Vcl	1.70777	0.772118	2.4053e-05	0.00140043	1.58401	0.663577	0.000289665	0.00189707	1.96069	0.971359	9.89554e-07	1.41796e-05	1.06504	0.0909115	0.203778	0.538058
ENSMUSG00000020654	Adcy3	1.70756	0.77194	8.18993e-05	0.00333446	0.961983	-0.0559171	0.702061	0.833581	0.925433	-0.1118	0.404985	0.624832	0.979656	-0.0296531	0.648318	0.863103
ENSMUSG00000027254	Map1a	1.70756	0.771933	0.00623569	0.0648305	0.663437	-0.591969	0.0573361	0.1469	1.20787	0.272466	0.197822	0.395678	2.21998	1.15055	0.00146162	0.0283152
ENSMUSG00000020592	Sdc1	1.70607	0.770679	0.000169625	0.00568494	2.46912	1.304	1.91441e-07	2.62111e-06	3.14496	1.65304	8.87496e-11	2.62135e-09	1.06658	0.0929963	0.200355	0.533594
ENSMUSG00000025498	Irf7	1.70602	0.770635	0.00115178	0.0213903	34.9386	5.12675	1.69008e-48	1.00503e-45	44.7854	5.48496	4.03064e-55	2.17899e-52	1.0555	0.0779307	0.268289	0.608279
ENSMUSG00000020092	Pald1	1.70196	0.767196	1.99122e-06	0.000189083	2.39746	1.26151	2.07362e-13	7.45833e-12	2.92308	1.54749	3.03559e-19	2.51883e-17	1.09344	0.128869	0.0825435	0.341443
ENSMUSG00000021403	Serpinb9b	1.70017	0.765683	0.00136839	0.0244845	3.84863	1.94434	1.65836e-08	2.83111e-07	16.8307	4.07302	5.63237e-30	1.09219e-27	3.77545	1.91665	2.36425e-10	6.12867e-08
ENSMUSG00000023191	P3h3	1.69856	0.764308	0.00423122	0.0508867	0.282141	-1.82551	0.000189611	0.0013106	0.757365	-0.400939	0.0785993	0.203544	1.17711	0.235245	0.0465686	0.245882
ENSMUSG00000026712	Mrc1	1.69769	0.76357	0.00687248	0.0686087	0.808792	-0.306159	0.225276	0.404874	1.20764	0.272188	0.211828	0.41258	1.36338	0.447183	0.0142078	0.124612
ENSMUSG00000029510	Gpc2	1.69469	0.761023	3.16437e-06	0.000274354	0.258312	-1.95282	1.75245e-21	1.46778e-19	0.40974	-1.28722	5.76898e-11	1.76231e-09	1.29638	0.374494	0.0036295	0.0517671
ENSMUSG00000024713	Pcsk5	1.6939	0.760346	0.0066081	0.0668402	1.45051	0.536559	0.0726447	0.175965	4.58413	2.19665	0.000429776	0.00295575	1.13706	0.185306	0.077582	0.329774
ENSMUSG00000029377	Ereg	1.69116	0.758014	0.00326838	0.0429139	0.853649	-0.228284	0.250425	0.43459	1.60131	0.67925	0.0143107	0.055046	2.47544	1.30769	0.000306477	0.00885854
ENSMUSG00000048503	Tlcd5	1.69047	0.757428	0.00369249	0.0463464	1.21252	0.278006	0.182587	0.348828	1.14736	0.198315	0.272209	0.487613	0.99019	-0.0142229	0.817271	0.936292
ENSMUSG00000025355	Mmp19	1.6895	0.756593	0.00596169	0.0628799	0.982698	-0.0251804	0.894844	0.947164	2.81662	1.49397	0.00183084	0.0102325	2.28703	1.19348	0.00114841	0.0239309
ENSMUSG00000025279	Dnase1l3	1.68947	0.756569	0.00603675	0.0633164	24.3108	4.60353	1.99464e-05	0.000177036	2.89301	1.53257	0.00799587	0.0346061	0.666048	-0.586302	0.00809572	0.0872682
ENSMUSG00000046318	Ccbe1	1.68803	0.755337	0.00374615	0.0469093	0.186395	-2.42357	1.15978e-06	1.35964e-05	0.992873	-0.0103186	0.948836	0.977379	4.78122	2.25738	1.54545e-06	0.000130096
ENSMUSG00000000290	Itgb2	1.68644	0.753982	0.00708337	0.0701333	1.09855	0.135605	0.535662	0.710552	1.379	0.463625	0.0874473	0.220753	1.06494	0.0907788	0.240306	0.580281
ENSMUSG00000040852	Plekhh2	1.68516	0.752888	0.00594731	0.0627911	0.900658	-0.150948	0.456432	0.644612	0.998027	-0.00284982	0.986529	0.995401	1.03417	0.0484702	0.466032	0.762929
ENSMUSG00000021390	Ogn	1.68236	0.750482	0.00707553	0.0701333	0.50348	-0.989992	0.0237619	0.0740586	0.836283	-0.257937	0.233469	0.439726	1.06279	0.0878531	0.247421	0.588584
ENSMUSG00000037972	Snn	1.68163	0.749858	0.000430142	0.0108577	1.16226	0.216927	0.192717	0.362475	1.70892	0.773081	0.000866357	0.0053853	1.14707	0.197948	0.0413215	0.231818
ENSMUSG00000029379	Cxcl3	1.67893	0.747539	0.00292849	0.0403478	2.45109	1.29343	0.000554224	0.00332237	4.59405	2.19977	2.83487e-07	4.61863e-06	1.12083	0.164563	0.0786754	0.332476
ENSMUSG00000028751	Pla2g2e	1.67688	0.74578	0.00576802	0.0618241	32.7073	5.03154	1.12539e-05	0.000106003	49.1406	5.61884	2.29338e-06	2.97772e-05	1.02399	0.0342085	0.597274	0.83758
ENSMUSG00000045763	Basp1	1.67467	0.743876	0.00404996	0.0495467	1.6755	0.744594	0.0164018	0.0551109	2.84183	1.50682	0.00038793	0.00270762	1.0603	0.0844728	0.250509	0.591619
ENSMUSG00000062604	Srpk2	1.67465	0.74386	3.60242e-06	0.000307323	1.02989	0.0424838	0.741833	0.859091	1.19241	0.253884	0.0520692	0.1494	1.08736	0.120826	0.105067	0.389257
ENSMUSG00000055538	Zcchc24	1.67042	0.740211	0.00634531	0.0654297	0.399086	-1.32523	0.00421772	0.0183701	0.956765	-0.0637636	0.711053	0.853991	1.38751	0.472497	0.0126344	0.115787
ENSMUSG00000024781	Lipa	1.66661	0.736919	0.00015122	0.00521041	0.862536	-0.213344	0.173385	0.336037	1.28397	0.360614	0.0304656	0.0991618	1.5857	0.665118	0.000399124	0.0108274
ENSMUSG00000061540	Orm2	1.66533	0.735811	0.00584712	0.0623452	0.887141	-0.172765	0.477384	0.662774	45.6235	5.51171	6.40305e-06	7.40794e-05	181.602	7.50463	6.76926e-08	1.01421e-05
ENSMUSG00000022309	Angpt1	1.66448	0.735075	0.00642294	0.0657671	0.595765	-0.747184	0.0386269	0.108743	0.94727	-0.078152	0.656878	0.818355	1.1228	0.1671	0.0932815	0.363662
ENSMUSG00000052676	Zmat1	1.66448	0.735073	0.00188258	0.0301956	1.33714	0.419148	0.0530407	0.138807	1.17966	0.238368	0.176682	0.365705	0.974257	-0.0376257	0.557012	0.816992
ENSMUSG00000030255	Sspn	1.66447	0.735059	0.00732552	0.0716698	0.974858	-0.0367365	0.854837	0.925984	1.00471	0.00677884	0.969025	0.987184	1.00969	0.0139091	0.82376	0.93774
ENSMUSG00000037033	Clca3b	1.6625	0.733357	0.00011099	0.00415641	8.24379	3.04331	3.79779e-38	1.30294e-35	9.72401	3.28155	7.32962e-44	2.66858e-41	1.04991	0.0702631	0.307995	0.642162
ENSMUSG00000027318	Adam33	1.65962	0.730854	0.00200705	0.0317014	8.61478	3.10681	2.3126e-15	1.07377e-13	6.75557	2.75608	1.63872e-12	6.43936e-11	0.960139	-0.0586841	0.382039	0.701808
ENSMUSG00000050635	Sprr2f	1.65935	0.730615	0.000837731	0.0171999	8.10871	3.01947	8.95641e-21	6.94706e-19	6.36714	2.67065	9.85279e-17	6.4151e-15	0.951133	-0.0722805	0.297751	0.63389
ENSMUSG00000044350	Lacc1	1.65708	0.728641	0.000743897	0.0158655	3.04201	1.60502	5.83186e-08	8.92285e-07	4.21458	2.07539	7.13359e-12	2.50518e-10	1.08318	0.115269	0.138025	0.44588
ENSMUSG00000021367	Edn1	1.65589	0.727605	7.3918e-05	0.00311295	5.97951	2.58003	1.46002e-30	2.74176e-28	6.37408	2.67222	1.87741e-32	4.0353e-30	1.01769	0.0252918	0.698601	0.889014
ENSMUSG00000038777	Sema6c	1.65546	0.727228	0.00102609	0.0199492	0.597243	-0.743609	0.00435251	0.0188789	0.733692	-0.446753	0.0308499	0.100102	1.03082	0.0437947	0.499743	0.785647
ENSMUSG00000000555	Itga5	1.65495	0.726785	0.000391102	0.0101464	0.953928	-0.0680482	0.658925	0.803885	1.18156	0.240691	0.127774	0.290197	1.13462	0.182213	0.0493505	0.253441
ENSMUSG00000031119	Gpc4	1.65343	0.72546	0.00432405	0.0515173	3.30225	1.72345	0.000132184	0.000953177	2.48146	1.31119	0.000980697	0.00598756	0.97706	-0.0334805	0.597197	0.83758
ENSMUSG00000004730	Adgre1	1.64831	0.720983	0.00781985	0.0747454	1.04263	0.0602282	0.773476	0.877979	2.54218	1.34607	0.00653573	0.0292591	1.44917	0.535224	0.00990569	0.0991253
ENSMUSG00000030643	Rab30	1.64809	0.720798	0.00481572	0.0550291	0.876661	-0.189909	0.339079	0.533805	1.17048	0.227095	0.230962	0.436479	1.22482	0.292569	0.0296201	0.192718
ENSMUSG00000025352	Gdf11	1.64703	0.719867	0.00608483	0.0637369	0.253149	-1.98194	0.000390943	0.00246533	1.02797	0.0397964	0.812906	0.911002	3.61209	1.85283	0.000156132	0.00531206
ENSMUSG00000079547	H2-DMb1	1.64199	0.715445	0.000972387	0.0191096	1.21134	0.276608	0.125264	0.264431	1.43393	0.51998	0.0140029	0.0541305	1.04556	0.064273	0.344939	0.674634
ENSMUSG00000049502	Dtx3l	1.64169	0.715179	4.18312e-05	0.00207892	2.77606	1.47304	1.62815e-12	5.26198e-11	3.8023	1.92687	6.27376e-20	5.48646e-18	1.13622	0.184247	0.0362659	0.214898
ENSMUSG00000027996	Sfrp2	1.64142	0.714941	0.00708675	0.0701333	0.864772	-0.209609	0.335079	0.529337	1.02499	0.0356129	0.835486	0.923196	1.0645	0.0901747	0.239735	0.57976
ENSMUSG00000038738	Shank1	1.64058	0.714207	0.00509145	0.0570733	1.21116	0.276387	0.199496	0.371389	0.961351	-0.0568645	0.731167	0.865505	0.89578	-0.158784	0.093147	0.363443
ENSMUSG00000030465	Psd3	1.6381	0.712026	0.00308515	0.0413591	3.54389	1.82533	7.65485e-06	7.48698e-05	4.32529	2.1128	5.16653e-07	7.89811e-06	1.02451	0.0349316	0.582374	0.829327
ENSMUSG00000028232	Tmem68	1.6378	0.711755	3.73389e-06	0.000315168	1.56664	0.647676	3.46922e-05	0.000290023	2.51533	1.33075	1.10946e-14	5.83857e-13	1.3999	0.485324	0.000278738	0.00820194
ENSMUSG00000026535	Ifi202b	1.6377	0.71167	0.00310562	0.0414941	6.53663	2.70855	4.52163e-10	1.01851e-08	5.53267	2.46798	1.12618e-08	2.36643e-07	0.977203	-0.0332697	0.599257	0.838773
ENSMUSG00000079620	Muc4	1.63561	0.709828	2.07529e-05	0.00126847	3.61267	1.85307	7.84054e-21	6.13488e-19	4.60062	2.20183	2.55349e-28	3.99599e-26	1.09342	0.128849	0.0935004	0.364342
ENSMUSG00000038349	Plcl1	1.63319	0.70769	0.00597665	0.0628928	1.02311	0.0329545	0.859243	0.928495	1.17558	0.233374	0.230503	0.436202	1.05284	0.0742803	0.300175	0.636341
ENSMUSG00000096718	Zfp781	1.63308	0.707598	0.00296758	0.0405559	1.26817	0.342753	0.104934	0.232607	1.51948	0.603575	0.0166282	0.0619826	1.03784	0.0535891	0.418865	0.729886
ENSMUSG00000000325	Arvcf	1.63286	0.707399	1.41464e-07	1.80542e-05	1.06063	0.0849169	0.459638	0.646847	1.08645	0.119624	0.257937	0.4708	1.0187	0.0267264	0.685091	0.883467
ENSMUSG00000030782	Tgfb1i1	1.63185	0.706507	0.00682859	0.0684275	0.940454	-0.0885714	0.648344	0.796424	1.1106	0.151345	0.406923	0.626467	1.07373	0.102636	0.198135	0.530848
ENSMUSG00000055415	Atp10b	1.63081	0.705585	0.0043935	0.0518798	6.50917	2.70247	3.38919e-08	5.46683e-07	9.36497	3.22727	1.50534e-10	4.33849e-09	1.04258	0.0601521	0.37541	0.697616
ENSMUSG00000000838	Fmr1	1.6301	0.704963	0.00151113	0.0262411	0.965735	-0.0503007	0.759203	0.869666	1.11128	0.152222	0.336392	0.557839	1.06722	0.0938623	0.204681	0.539027
ENSMUSG00000028076	Cd1d1	1.62692	0.702145	0.00418698	0.0505639	0.641151	-0.641264	0.0272946	0.0828967	1.09537	0.131417	0.437732	0.652806	1.72606	0.78748	0.00282814	0.0443708
ENSMUSG00000022824	Muc13	1.62512	0.700546	0.00766696	0.0737504	42.9689	5.42522	9.24895e-14	3.45191e-12	18.8924	4.23974	4.83296e-09	1.08045e-07	0.894462	-0.160908	0.0981005	0.375136
ENSMUSG00000087264	Gad1os	1.62451	0.700006	0.00816285	0.0769179	0.915788	-0.126914	0.549179	0.721747	0.940463	-0.0885568	0.624426	0.798023	1.005	0.00719683	0.907896	0.966725
ENSMUSG00000009376	Met	1.62445	0.699956	6.97886e-11	2.31945e-08	2.01216	1.00874	2.70489e-19	1.82785e-17	2.24039	1.16375	3.87312e-25	4.90045e-23	1.06501	0.0908673	0.16588	0.48793
ENSMUSG00000029231	Pdgfra	1.62288	0.698554	0.00836545	0.0781026	0.575055	-0.798228	0.033822	0.0981751	0.897274	-0.15638	0.416935	0.635682	1.07724	0.107338	0.189946	0.521358
ENSMUSG00000041688	Amot	1.62267	0.698374	0.00277938	0.0390656	0.976894	-0.0337263	0.842843	0.920046	1.07789	0.10821	0.499192	0.702777	1.04157	0.0587661	0.381977	0.701773
ENSMUSG00000052688	Rab7b	1.62242	0.698143	0.00749299	0.0727988	6.1772	2.62695	3.72327e-05	0.000309665	2.06058	1.04305	0.00843663	0.0361715	0.911761	-0.133272	0.133848	0.439696
ENSMUSG00000001995	Sipa1l2	1.61859	0.694737	0.000948852	0.018734	1.11183	0.152932	0.354602	0.548977	1.13539	0.183188	0.242554	0.451829	1.01067	0.0153161	0.807559	0.934012
ENSMUSG00000026121	Sema4c	1.61768	0.693925	0.000122804	0.00444238	0.787525	-0.344602	0.0347426	0.100114	1.06759	0.0943611	0.468768	0.678617	1.29299	0.370707	0.00451163	0.0598413
ENSMUSG00000021318	Gli3	1.61665	0.693006	0.00814255	0.0768628	0.601659	-0.732981	0.0366062	0.104322	0.999012	-0.00142553	0.993426	0.998379	1.2138	0.27953	0.0366786	0.216557
ENSMUSG00000035274	Tpbg	1.61605	0.692467	0.000933349	0.0185195	1.44736	0.533427	0.0129539	0.0455995	1.2506	0.322618	0.0696134	0.185082	0.970139	-0.0437363	0.502453	0.786656
ENSMUSG00000033152	Podxl2	1.61587	0.692314	0.00735349	0.0718373	0.968526	-0.0461367	0.811218	0.903018	1.02475	0.035265	0.836416	0.923454	1.02006	0.0286603	0.651185	0.864492
ENSMUSG00000048285	Frmd6	1.61526	0.691767	2.79166e-05	0.00151998	1.17941	0.23806	0.0952483	0.216132	1.22635	0.294366	0.0381508	0.118038	1.01883	0.0269104	0.68233	0.881818
ENSMUSG00000005087	Cd44	1.61491	0.691456	0.00238829	0.0352781	1.01607	0.0229971	0.890888	0.944978	2.32513	1.21731	0.000240219	0.00179549	2.07104	1.05035	0.000398844	0.0108274
ENSMUSG00000034947	Tmem106a	1.61445	0.691042	0.00283579	0.0395228	4.66502	2.22188	1.61289e-08	2.76142e-07	5.14157	2.36221	3.31946e-09	7.71084e-08	1.01212	0.0173797	0.779598	0.924099
ENSMUSG00000112117	Rmst	1.61328	0.690001	0.00839223	0.0782016	2.12557	1.08785	0.0184121	0.0604363	0.961542	-0.0565782	0.758032	0.88196	0.679021	-0.558471	0.00855527	0.0903727
ENSMUSG00000074971	Fibin	1.61284	0.689604	0.0077423	0.0741819	0.824731	-0.278004	0.282501	0.47317	0.985071	-0.0217003	0.906908	0.957554	1.04767	0.0671899	0.335546	0.667048
ENSMUSG00000026479	Lamc2	1.61204	0.688889	0.00211923	0.0328494	3.76904	1.9142	1.34139e-07	1.91137e-06	4.75749	2.2502	1.48837e-09	3.65737e-08	1.03591	0.0508927	0.439659	0.745158
ENSMUSG00000028782	Adgrb2	1.61081	0.687789	0.0086604	0.0799534	0.938217	-0.0920064	0.666366	0.808701	1.31286	0.392714	0.117713	0.273082	1.1708	0.227493	0.0527241	0.264122
ENSMUSG00000056427	Slit3	1.60808	0.685335	0.00867952	0.0799799	0.371208	-1.4297	0.00771646	0.0301559	0.965752	-0.0502761	0.780822	0.893901	1.32484	0.40582	0.016963	0.13858
ENSMUSG00000022906	Parp9	1.60725	0.684598	0.000123171	0.00444557	3.64513	1.86597	1.52064e-16	8.09795e-15	4.85236	2.27869	2.03896e-23	2.28774e-21	1.10107	0.138901	0.0830489	0.342147
ENSMUSG00000051652	Lrrc3	1.60705	0.684416	0.00150694	0.0262369	0.576949	-0.793484	0.00385271	0.0170849	0.555711	-0.847593	0.00230287	0.0124006	0.990729	-0.0134383	0.828167	0.939255
ENSMUSG00000026875	Traf1	1.60433	0.681972	0.00320121	0.0422406	7.64718	2.93493	5.84708e-13	1.97935e-11	9.86033	3.30164	1.12178e-15	6.56147e-14	1.04599	0.0648642	0.341339	0.671855
ENSMUSG00000036790	Slitrk2	1.60338	0.68112	0.00814792	0.076868	2.77004	1.46991	0.00318344	0.0145585	2.25832	1.17525	0.00613414	0.0277397	0.990831	-0.013289	0.830144	0.940086
ENSMUSG00000051790	Nlgn2	1.60275	0.680553	5.55055e-06	0.000429844	0.567962	-0.816134	7.86956e-07	9.57007e-06	0.835136	-0.259917	0.0436737	0.130772	1.24528	0.316474	0.00349551	0.0509689
ENSMUSG00000037482	Erv3	1.60043	0.678462	0.00883473	0.0808145	0.955254	-0.0660431	0.746461	0.86231	2.49161	1.31708	0.00612195	0.0276986	2.03985	1.02846	0.00214631	0.0366264
ENSMUSG00000045672	Col27a1	1.59941	0.677537	0.0050096	0.0563201	0.725908	-0.462141	0.0657173	0.163105	1.23026	0.298962	0.137227	0.306208	2.15847	1.11001	0.000881821	0.0195932
ENSMUSG00000031749	St3gal2	1.59754	0.67585	0.000224313	0.00688166	1.20831	0.272989	0.0883971	0.204328	1.34149	0.423833	0.014563	0.0557998	1.03509	0.0497509	0.454947	0.754896
ENSMUSG00000010601	Apol7a	1.59515	0.673696	0.00805039	0.0762636	22.6163	4.49929	7.6823e-12	2.26908e-10	23.1363	4.53209	7.15036e-12	2.50614e-10	1.0013	0.00187613	0.975537	0.992931
ENSMUSG00000042804	Gpr153	1.59507	0.673616	0.00659708	0.0668258	0.606452	-0.721534	0.0252198	0.0777873	1.00658	0.00946237	0.95443	0.980135	1.27757	0.3534	0.0215952	0.160158
ENSMUSG00000095493	A630023A22Rik	1.59449	0.673094	0.00840167	0.0782309	49.5238	5.63005	2.01079e-08	3.37782e-07	39.527	5.30477	1.528e-07	2.61859e-06	0.971503	-0.0417089	0.52018	0.797267
ENSMUSG00000026837	Col5a1	1.59413	0.67277	0.00902261	0.0818293	0.774112	-0.369385	0.160996	0.317718	1.06395	0.0894254	0.621612	0.795607	1.16328	0.2182	0.0580534	0.279337
ENSMUSG00000046186	Cd109	1.59363	0.672317	0.00534113	0.0586421	1.17522	0.232935	0.252297	0.436778	1.39146	0.476603	0.0480581	0.140221	1.03988	0.0564173	0.401102	0.715572
ENSMUSG00000053964	Lgals4	1.59336	0.672072	0.00133586	0.0239718	1.42893	0.514939	0.0174803	0.0580749	0.930062	-0.104602	0.490764	0.696817	0.653813	-0.61305	0.00210896	0.0361845
ENSMUSG00000075224	Lrrc55	1.5927	0.671477	0.00888338	0.0811199	0.554209	-0.851498	0.0267129	0.0814979	1.07065	0.0984822	0.585664	0.770918	1.60234	0.680177	0.00585772	0.0713127
ENSMUSG00000035373	Ccl7	1.59212	0.670947	0.00904764	0.0820097	0.420604	-1.24947	0.00980036	0.0364855	1.04495	0.063437	0.721896	0.860811	1.82142	0.865061	0.00334391	0.0496079
ENSMUSG00000068115	Ninl	1.59144	0.67033	0.000212479	0.00665663	1.10516	0.144259	0.334573	0.528772	1.11463	0.156563	0.258025	0.470863	1.00775	0.0111416	0.862555	0.952583
ENSMUSG00000006221	Hspb7	1.58644	0.665791	0.00917103	0.0827519	0.738338	-0.437647	0.117701	0.252742	1.05457	0.0766491	0.668673	0.82613	1.18656	0.246782	0.0462996	0.245175
ENSMUSG00000072620	Slfn2	1.58492	0.664411	0.000331879	0.00910029	1.02188	0.0312266	0.833559	0.915853	1.32208	0.402806	0.0207536	0.0732287	1.15	0.20164	0.0348709	0.210855
ENSMUSG00000007039	Ddah2	1.58244	0.662149	0.00647975	0.0661789	0.962614	-0.0549711	0.76562	0.87377	0.999486	-0.000742091	0.9964	0.999431	1.01268	0.0181773	0.76892	0.919573
ENSMUSG00000028108	Ecm1	1.57921	0.6592	0.00179675	0.0292485	1.28899	0.366245	0.0658889	0.163417	3.52304	1.81682	6.16629e-08	1.13761e-06	1.94565	0.96025	0.000336899	0.00956852
ENSMUSG00000026797	Stxbp1	1.57793	0.65803	0.00180043	0.0292488	0.912046	-0.132821	0.431197	0.622678	1.03822	0.0541154	0.71491	0.855916	1.05901	0.0827107	0.247884	0.589085
ENSMUSG00000037206	Islr	1.57683	0.657025	0.00950532	0.0846475	0.202272	-2.30563	0.000897612	0.005009	0.818228	-0.289425	0.192518	0.387863	1.20229	0.26579	0.0396843	0.2259
ENSMUSG00000020814	Mxra7	1.57632	0.656562	0.00834434	0.0780289	1.00409	0.00588577	0.975475	0.98917	1.06906	0.0963482	0.583599	0.769479	1.0233	0.033226	0.60373	0.841472
ENSMUSG00000030228	Pik3c2g	1.57608	0.656343	0.00787755	0.0751316	0.994789	-0.00753769	0.968185	0.9857	2.10883	1.07644	0.00597594	0.027155	1.67946	0.748	0.00417225	0.0566393
ENSMUSG00000103749	Pcdhgb5	1.57456	0.654948	0.00150813	0.0262369	1.18953	0.250397	0.160791	0.317488	1.37132	0.455561	0.0251125	0.0849624	1.04116	0.058188	0.385841	0.7051
ENSMUSG00000032640	Chsy1	1.57394	0.654382	0.00305989	0.0411936	0.581196	-0.782904	0.00655112	0.02637	0.929945	-0.104782	0.509241	0.710745	1.17317	0.230415	0.0392199	0.224186
ENSMUSG00000028487	Bnc2	1.57392	0.654363	0.00868111	0.0799799	0.987845	-0.0176441	0.927223	0.964641	1.14637	0.197069	0.308313	0.527051	1.05947	0.0833494	0.265361	0.605845
ENSMUSG00000071713	Csf2rb	1.57261	0.653165	0.00951023	0.0846475	0.722784	-0.468364	0.11961	0.25555	1.34292	0.425369	0.095566	0.234964	1.94868	0.962499	0.00261267	0.0422547
ENSMUSG00000021109	Hif1a	1.57149	0.652129	0.00026492	0.00784093	1.14864	0.19992	0.193729	0.36388	1.13665	0.18479	0.19357	0.389191	1.00002	3.42875e-05	0.999573	1
ENSMUSG00000020388	Pdlim4	1.57004	0.650798	0.00302568	0.0409404	7.89619	2.98116	4.94032e-14	1.90769e-12	10.1453	3.34275	6.1621e-17	4.1173e-15	1.04039	0.0571236	0.392953	0.709903
ENSMUSG00000020363	Gfpt2	1.56943	0.650243	0.0093853	0.08402	0.888447	-0.170642	0.429402	0.621493	1.13016	0.176529	0.359772	0.582056	1.1286	0.174532	0.0865957	0.350222
ENSMUSG00000046546	Fam43a	1.56695	0.647964	0.00216723	0.0330717	2.39803	1.26185	8.53296e-05	0.00064833	3.9923	1.99722	8.66342e-09	1.85096e-07	1.1297	0.175941	0.0619767	0.289929
ENSMUSG00000017466	Timp2	1.56667	0.647698	0.00639442	0.0656014	0.643556	-0.635863	0.0306622	0.0909417	0.98958	-0.0151124	0.926249	0.966216	1.19478	0.25675	0.0385289	0.222338
ENSMUSG00000048096	Lmod1	1.56483	0.646006	0.00968885	0.0855815	0.846007	-0.241259	0.321381	0.515643	0.97365	-0.0385245	0.832447	0.921098	1.03759	0.0532369	0.433618	0.741043
ENSMUSG00000031875	Cmtm3	1.56448	0.645681	0.0052487	0.0578263	0.389845	-1.35903	0.000862583	0.00484524	1.00501	0.00720593	0.964048	0.984691	2.20778	1.1426	0.000720311	0.016757
ENSMUSG00000027947	Il6ra	1.56424	0.645464	0.000540215	0.0126364	3.817	1.93244	9.80517e-14	3.64425e-12	3.54333	1.82511	2.3646e-12	8.93739e-11	0.981013	-0.0276556	0.668748	0.875184
ENSMUSG00000040033	Stat2	1.56414	0.645369	0.000105532	0.00400846	3.21025	1.68268	2.28198e-15	1.06294e-13	3.50299	1.80859	2.32644e-17	1.60867e-15	1.02584	0.0368061	0.577004	0.826874
ENSMUSG00000078794	Dact3	1.56245	0.643808	0.0096051	0.0851182	0.749199	-0.41658	0.126909	0.26705	0.980836	-0.0279159	0.872754	0.942053	1.08315	0.115237	0.170783	0.494834
ENSMUSG00000029270	Dipk1a	1.55994	0.641489	0.00119904	0.0220373	0.988221	-0.0170949	0.913993	0.957896	1.0038	0.00547495	0.969102	0.987184	1.0064	0.00920534	0.883276	0.960001
ENSMUSG00000019539	Rcn3	1.55965	0.641219	0.00932967	0.0836159	0.379524	-1.39774	0.00429873	0.0186819	0.909666	-0.136591	0.456844	0.668589	1.22069	0.287698	0.0345873	0.210058
ENSMUSG00000018800	Abca5	1.55947	0.641052	0.00111931	0.0209827	0.96872	-0.0458484	0.771335	0.876472	0.981642	-0.0267316	0.849626	0.930165	1.00439	0.0063195	0.919797	0.971834
ENSMUSG00000039529	Atp8b1	1.55897	0.64059	2.54611e-05	0.00142519	1.92218	0.942743	1.289e-07	1.84607e-06	1.83967	0.879444	4.38112e-07	6.80236e-06	0.989705	-0.0149296	0.820046	0.937018
ENSMUSG00000003948	Mmd	1.55726	0.639008	0.00518558	0.057416	0.585405	-0.772493	0.0122726	0.0437361	0.988089	-0.0172869	0.913603	0.960214	1.29329	0.371045	0.0165555	0.136549
ENSMUSG00000035799	Twist1	1.55698	0.638752	0.00892171	0.0813768	0.956115	-0.0647447	0.739553	0.857843	0.998417	-0.00228494	0.98929	0.996794	1.01395	0.0199867	0.749125	0.911381
ENSMUSG00000038400	Pmepa1	1.55684	0.638622	0.00431082	0.051398	2.53346	1.34111	0.000406675	0.00255191	2.03761	1.02688	0.00186664	0.0104065	0.981733	-0.0265967	0.670788	0.875367
ENSMUSG00000070436	Serpinh1	1.55669	0.63848	0.00794212	0.0754171	0.755425	-0.40464	0.107867	0.237456	1.00107	0.00154671	0.992599	0.998329	1.11067	0.151433	0.105831	0.391111
ENSMUSG00000074364	Ehd2	1.55547	0.63735	0.00466465	0.0540807	4.05551	2.01988	2.85896e-06	3.08367e-05	3.22073	1.68739	4.40361e-05	0.000407049	0.97392	-0.0381249	0.550915	0.814498
ENSMUSG00000037138	Aff3	1.55036	0.6326	0.0102111	0.0887528	0.972474	-0.040268	0.850436	0.924289	0.97856	-0.0312684	0.863435	0.93799	1.00095	0.0013706	0.982385	0.995429
ENSMUSG00000010307	Tmem86a	1.54974	0.632026	0.00477963	0.0547769	0.820704	-0.285065	0.166237	0.325648	0.808024	-0.307529	0.120935	0.278134	0.992787	-0.0104444	0.864878	0.953375
ENSMUSG00000035578	Iqcg	1.54906	0.631395	0.00427731	0.0511719	0.383322	-1.38337	0.000461418	0.00284244	0.676847	-0.563098	0.0250548	0.0848637	1.06565	0.0917281	0.221636	0.558399
ENSMUSG00000007122	Casq1	1.54584	0.628392	0.00833911	0.0780257	10.7713	3.42912	0.000433641	0.00269834	6.63442	2.72997	0.00139257	0.00809758	0.980763	-0.0280235	0.661346	0.871144
ENSMUSG00000074793	Hspa12b	1.54516	0.62776	0.00985448	0.0864258	0.549722	-0.863226	0.0257205	0.0791128	0.920067	-0.120189	0.511143	0.71255	1.10883	0.149042	0.113409	0.404916
ENSMUSG00000056632	Dsg3	1.54493	0.62754	0.0077406	0.0741819	67.9546	6.0865	1.29838e-24	1.44769e-22	43.967	5.45835	4.74796e-20	4.21411e-18	0.945005	-0.0816057	0.265142	0.605429
ENSMUSG00000036989	Trim3	1.54469	0.627321	1.40977e-05	0.000925516	0.938163	-0.0920888	0.470248	0.656074	0.985938	-0.0204307	0.854918	0.933171	1.02516	0.0358465	0.589391	0.832786
ENSMUSG00000053080	2700081O15Rik	1.54031	0.623217	0.00464763	0.0540406	1.13243	0.179416	0.335654	0.530105	1.41049	0.496196	0.0344395	0.109072	1.06018	0.0843025	0.246785	0.588185
ENSMUSG00000039982	Dtx4	1.53981	0.622752	0.00293553	0.0403478	5.02594	2.32939	3.13191e-10	7.29417e-09	4.07569	2.02704	3.31231e-08	6.40213e-07	0.965267	-0.0510006	0.438877	0.744578
ENSMUSG00000036256	Igfbp7	1.53859	0.621611	0.00091592	0.0182918	1.54335	0.626069	0.00386524	0.0171234	1.57005	0.650806	0.00268605	0.0140083	1.00497	0.00715148	0.909856	0.967374
ENSMUSG00000024238	Zeb1	1.53711	0.620217	0.0103672	0.0895437	0.824814	-0.277859	0.241223	0.423439	1.01484	0.0212507	0.902555	0.955331	1.07513	0.104515	0.196955	0.529286
ENSMUSG00000112148	Lilrb4a	1.53515	0.618377	0.0108274	0.0922207	0.958013	-0.0618833	0.76979	0.875693	1.14248	0.192171	0.33774	0.559227	1.06842	0.0954818	0.22385	0.560833
ENSMUSG00000035407	Kank4	1.53476	0.618012	0.0107554	0.0919023	0.411852	-1.2798	0.0114844	0.0414404	0.891787	-0.165229	0.395559	0.616257	1.13294	0.180069	0.0794936	0.334676
ENSMUSG00000032531	Amotl2	1.53398	0.61728	0.00105707	0.0202441	2.55802	1.35503	1.13776e-06	1.34066e-05	1.92154	0.942263	0.000158967	0.00125541	0.948478	-0.0763139	0.275709	0.616178
ENSMUSG00000029212	Gabrb1	1.53321	0.616552	0.00984126	0.0864258	1.0605	0.084746	0.703109	0.834229	1.19379	0.255555	0.255955	0.468333	1.03393	0.0481397	0.466399	0.762929
ENSMUSG00000044303	Cdkn2a	1.53317	0.616516	0.0109044	0.0926536	0.691966	-0.531227	0.0915037	0.209559	1.01896	0.0270914	0.879032	0.945207	1.14874	0.200058	0.0660237	0.300176
ENSMUSG00000027377	Mall	1.53005	0.613575	0.0049287	0.0558831	27.8549	4.79986	4.72354e-26	5.89286e-24	11.7646	3.55638	3.97392e-15	2.22838e-13	0.680547	-0.555234	0.00545071	0.067899
ENSMUSG00000054203	Ifi205	1.53002	0.613547	0.00964561	0.0853921	83.1881	6.3783	1.05882e-08	1.87209e-07	48.8367	5.60989	4.89422e-07	7.50756e-06	0.921694	-0.117641	0.158856	0.478025
ENSMUSG00000030134	Rasgef1a	1.52946	0.613026	0.00462513	0.0538967	1.02169	0.0309622	0.858521	0.928004	1.40874	0.494402	0.0336239	0.10716	1.15753	0.211048	0.0488735	0.252143
ENSMUSG00000024052	Lpin2	1.52535	0.609144	0.00010188	0.00390694	1.03047	0.0432994	0.751238	0.865136	1.26935	0.344093	0.0214389	0.0751118	1.12319	0.167603	0.0468062	0.246181
ENSMUSG00000029126	Nsg1	1.52173	0.605715	0.0110679	0.0932061	0.814284	-0.296396	0.228572	0.40904	0.885167	-0.175978	0.367681	0.589399	1.01328	0.0190358	0.762562	0.917323
ENSMUSG00000032548	Slco2a1	1.52156	0.605552	0.0021445	0.0329588	7.12921	2.83374	4.5422e-17	2.5482e-15	14.4066	3.84866	2.30827e-29	4.15954e-27	1.42825	0.514252	0.00382728	0.0536509
ENSMUSG00000040694	Apobec2	1.52057	0.604612	0.00907808	0.0821922	274.826	8.10237	4.28081e-11	1.12973e-09	338.786	8.40423	2.00877e-11	6.64868e-10	1.00788	0.0113284	0.855817	0.949867
ENSMUSG00000031997	Trpc6	1.52042	0.60447	0.011364	0.0947733	0.577259	-0.79271	0.0364632	0.103997	0.913169	-0.131047	0.488248	0.694507	1.0869	0.120223	0.159478	0.478758
ENSMUSG00000040483	Xaf1	1.51806	0.60223	0.00354195	0.0450956	15.7973	3.9816	5.62629e-25	6.35272e-23	17.4263	4.12319	1.40224e-26	1.93922e-24	1.01702	0.0243417	0.699428	0.889246
ENSMUSG00000000359	Rem1	1.51792	0.602099	0.0110036	0.0928991	0.844534	-0.243773	0.324244	0.518651	0.99998	-2.82286e-05	0.999877	1	1.05014	0.0705783	0.322417	0.656163
ENSMUSG00000032698	Lmo2	1.51642	0.600665	0.00176046	0.0289235	0.769119	-0.378722	0.0528873	0.138466	1.75799	0.813925	0.00113191	0.00678539	2.99526	1.58268	1.78826e-07	2.21243e-05
ENSMUSG00000035831	Krt25	1.51614	0.600404	0.00846087	0.0786575	1.17857	0.237041	0.262979	0.449361	6.76557	2.75821	4.28428e-07	6.67525e-06	3.71412	1.89302	1.63264e-05	0.000908141
ENSMUSG00000032487	Ptgs2	1.51539	0.599686	0.00211894	0.0328494	1.82654	0.869113	0.00130151	0.00689808	2.46118	1.29935	1.83866e-05	0.000188191	1.05318	0.0747469	0.28508	0.624165
ENSMUSG00000026786	Apbb1ip	1.5134	0.597789	0.0101452	0.0882958	0.754741	-0.405947	0.117133	0.252069	1.112	0.153152	0.404722	0.624696	1.33507	0.416917	0.0163509	0.135473
ENSMUSG00000029661	Col1a2	1.5133	0.597702	0.0116356	0.0959288	0.646324	-0.62967	0.0596127	0.150978	1.03089	0.0438908	0.805777	0.90684	1.22447	0.292155	0.0332112	0.206758
ENSMUSG00000098470	C1rb	1.51303	0.597442	0.0114399	0.0949946	1.1509	0.202757	0.386487	0.58143	1.15602	0.209168	0.31625	0.536404	1.00645	0.00927436	0.881882	0.959241
ENSMUSG00000048647	Exd1	1.51243	0.59687	0.000198754	0.00634643	0.567845	-0.816431	4.62743e-05	0.000376097	0.92479	-0.112802	0.381269	0.60204	1.39799	0.483357	0.00129039	0.0258568
ENSMUSG00000027004	Frzb	1.51216	0.59661	0.0115224	0.0953409	0.604531	-0.726112	0.0477654	0.12791	1.03884	0.054973	0.762762	0.88419	1.27453	0.34996	0.0225117	0.163759
ENSMUSG00000041245	Wnk3	1.51167	0.59614	0.00685956	0.0685655	0.417904	-1.25876	0.00303552	0.0140004	1.04728	0.0666466	0.68639	0.837852	2.27898	1.18839	0.000945652	0.0205668
ENSMUSG00000040990	Sh3kbp1	1.50969	0.594251	0.000215508	0.00667571	3.87934	1.95581	2.66558e-19	1.80814e-17	3.95755	1.98461	1.10328e-19	9.37264e-18	1.00449	0.00645736	0.920618	0.971919
ENSMUSG00000023947	Nfkbie	1.50911	0.593696	0.00358468	0.0453141	0.91751	-0.124204	0.473835	0.659241	1.11536	0.157503	0.335548	0.557061	1.10953	0.14995	0.0909607	0.359577
ENSMUSG00000022476	Polr3h	1.50712	0.591791	5.90346e-06	0.000450612	0.587114	-0.768286	3.0761e-07	4.04702e-06	0.965946	-0.0499854	0.638458	0.807116	1.59675	0.675136	3.18183e-06	0.000234065
ENSMUSG00000035878	Hykk	1.50572	0.590455	0.0011661	0.021556	1.28463	0.361356	0.0464381	0.125154	1.59785	0.676136	0.00194268	0.0107365	1.05924	0.0830281	0.242113	0.58249
ENSMUSG00000023473	Celsr3	1.50434	0.589128	0.0107123	0.0915825	0.6487	-0.624378	0.0471852	0.126698	0.865958	-0.20763	0.286008	0.502968	1.04724	0.0665976	0.345727	0.675114
ENSMUSG00000029718	Pcolce	1.50412	0.588919	0.00693269	0.0689939	0.86529	-0.208744	0.291398	0.482708	1.06018	0.0843055	0.609266	0.787117	1.10012	0.13766	0.117368	0.412208
ENSMUSG00000078606	Gvin2	1.5038	0.588612	0.00459547	0.0536688	12.0048	3.58554	4.37402e-17	2.46159e-15	13.0238	3.70307	5.1842e-18	3.77494e-16	1.01064	0.0152703	0.804821	0.933644
ENSMUSG00000006800	Sulf2	1.50252	0.587383	0.00538791	0.0589529	0.796609	-0.328056	0.12157	0.258683	1.06322	0.0884341	0.582696	0.768928	1.18846	0.24909	0.0358026	0.213703
ENSMUSG00000021983	Atp8a2	1.50245	0.587314	0.0120623	0.0979783	1.96732	0.976228	0.0206716	0.0664831	2.69928	1.43258	0.00544288	0.0252688	1.02128	0.0303738	0.636389	0.857921
ENSMUSG00000027381	Bcl2l11	1.50128	0.586191	0.000385412	0.0100465	0.426857	-1.22818	8.16625e-08	1.2152e-06	0.803853	-0.314996	0.0447902	0.133338	1.4802	0.565793	0.000783238	0.0178646
ENSMUSG00000041180	Hectd2	1.50022	0.585177	0.00732259	0.0716698	0.980806	-0.0279602	0.876304	0.937792	0.913849	-0.129973	0.450262	0.662379	0.973641	-0.0385382	0.547956	0.813294
ENSMUSG00000004815	Dgkq	1.49925	0.584242	0.000167936	0.00566403	1.03533	0.0500948	0.71657	0.843525	1.47392	0.559658	0.00114944	0.00687199	1.28082	0.357066	0.00370284	0.052408
ENSMUSG00000048240	Gng7	1.49893	0.583937	0.00232645	0.0347507	1.56297	0.644286	0.00662082	0.0266133	1.12743	0.173034	0.275145	0.490858	0.908952	-0.137724	0.0996989	0.378559
ENSMUSG00000022330	Osr2	1.49776	0.582806	0.0122567	0.0989957	0.385171	-1.37643	0.00848581	0.0325283	0.845358	-0.242365	0.254334	0.466196	1.09989	0.137356	0.128438	0.430911
ENSMUSG00000028188	Spata1	1.49645	0.581545	0.00690546	0.0688349	1.98277	0.987515	0.00451355	0.0194591	1.26242	0.336194	0.104505	0.250857	0.936004	-0.0954138	0.207604	0.541809
ENSMUSG00000001349	Cnn1	1.49577	0.580893	0.0122682	0.0989957	0.71674	-0.480479	0.110786	0.242263	1.10744	0.147233	0.44784	0.660395	1.32053	0.401113	0.0172419	0.140158
ENSMUSG00000111063	Zfp660	1.49552	0.58065	0.00993558	0.0870414	0.127518	-2.97122	0.000120897	0.000881769	0.607798	-0.718335	0.0250709	0.0848862	1.18819	0.248763	0.0450069	0.241944
ENSMUSG00000028957	Per3	1.49548	0.580612	0.000115839	0.004258	0.976986	-0.03359	0.803554	0.897477	1.03912	0.0553665	0.644197	0.810237	1.03361	0.0476931	0.475734	0.769073
ENSMUSG00000032679	Cd59a	1.49517	0.580305	0.00200022	0.0316563	2.343	1.22836	2.84829e-05	0.000243593	2.00865	1.00623	0.000200532	0.00153541	0.979478	-0.0299151	0.639129	0.859229
ENSMUSG00000024501	Dpysl3	1.49508	0.580226	0.00554347	0.0601903	1.01051	0.0150881	0.930343	0.966703	1.23228	0.301329	0.122388	0.280969	1.08616	0.119242	0.144345	0.455165
ENSMUSG00000024065	Ehd3	1.49504	0.580183	0.0117674	0.0967823	0.0778374	-3.68339	6.64963e-06	6.62364e-05	0.704328	-0.505681	0.0641597	0.174324	1.66295	0.733741	0.00491939	0.0635087
ENSMUSG00000024299	Adamts10	1.49502	0.580162	0.0103496	0.0894408	0.834563	-0.260907	0.242545	0.425235	1.03316	0.0470654	0.781597	0.893941	1.09035	0.124797	0.147324	0.459149
ENSMUSG00000060961	Slc4a4	1.49493	0.580081	0.00234612	0.0348813	5.64217	2.49625	4.98203e-14	1.91964e-12	4.04622	2.01658	7.06173e-10	1.82581e-08	0.930246	-0.104316	0.170029	0.493524
ENSMUSG00000044550	Tceal3	1.49364	0.578829	0.0123495	0.0995229	0.568667	-0.814343	0.0409817	0.113757	0.93869	-0.0912786	0.62459	0.798027	1.10469	0.143635	0.113583	0.40527
ENSMUSG00000060519	Tor3a	1.49247	0.577702	0.000978222	0.0191715	2.1359	1.09484	1.39464e-05	0.00012878	3.61681	1.85472	4.32189e-12	1.59018e-10	1.25741	0.33045	0.00938485	0.0958046
ENSMUSG00000036273	Lrrk2	1.49122	0.576495	0.0108039	0.092208	0.888174	-0.171086	0.410253	0.604969	1.1078	0.1477	0.418633	0.636964	1.1152	0.157297	0.101439	0.382409
ENSMUSG00000017969	Ptgis	1.49016	0.575464	0.0124737	0.0999466	0.885361	-0.175662	0.423979	0.617386	1.45299	0.539027	0.0601109	0.16626	1.5299	0.613441	0.00736666	0.0817289
ENSMUSG00000024642	Tle4	1.49006	0.575371	0.00752167	0.0729886	1.0775	0.107683	0.558926	0.729425	1.75926	0.814972	0.00881536	0.0375068	1.18806	0.248606	0.0389363	0.223661
ENSMUSG00000010021	Kif19a	1.48885	0.574197	0.00115661	0.0214147	1.71799	0.780723	0.000547659	0.00329388	1.70685	0.77134	0.000605373	0.00397053	1.00253	0.00364639	0.954294	0.984061
ENSMUSG00000038608	Dock10	1.48875	0.574101	0.0125519	0.100309	0.900458	-0.151269	0.504388	0.685021	1.2028	0.266394	0.229015	0.434827	1.15545	0.208449	0.0605955	0.286255
ENSMUSG00000054855	Rnd1	1.48845	0.573806	0.00375323	0.046961	1.34993	0.43288	0.0468235	0.125974	2.33561	1.2238	0.00016007	0.00126244	1.12592	0.171108	0.0682092	0.305523
ENSMUSG00000039349	C130074G19Rik	1.48817	0.573544	0.00249235	0.0363773	0.944187	-0.0828557	0.612225	0.77067	1.00312	0.00449451	0.975262	0.989967	1.02415	0.0344208	0.590529	0.833271
ENSMUSG00000036103	Colec12	1.48783	0.573214	0.0119502	0.0975385	0.413835	-1.27287	0.00645366	0.0260541	0.969061	-0.0453406	0.793911	0.90052	1.37339	0.457739	0.0137678	0.122264
ENSMUSG00000027204	Fbn1	1.48643	0.571856	0.0122217	0.098921	0.850412	-0.233767	0.302014	0.494215	1.01742	0.0249143	0.885777	0.948469	1.06489	0.0907091	0.239534	0.579617
ENSMUSG00000062609	Kcnj15	1.48558	0.571029	0.0114551	0.0949946	1.68596	0.75357	0.0502623	0.13292	3.87534	1.95432	0.00371257	0.0183672	1.07396	0.102936	0.201896	0.535844
ENSMUSG00000019647	Sema6a	1.48458	0.570055	9.73109e-05	0.00378634	0.219945	-2.18479	3.1598e-25	3.66044e-23	0.475308	-1.07307	1.58512e-08	3.23554e-07	1.98401	0.98842	8.06467e-07	7.44091e-05
ENSMUSG00000056515	Rab31	1.48395	0.569438	0.00511043	0.0570733	0.388078	-1.36558	0.000242986	0.00162965	0.992325	-0.0111159	0.942688	0.973858	2.26824	1.18157	0.000317237	0.0090732
ENSMUSG00000007783	Cpt1c	1.48319	0.568701	0.000471972	0.0115481	0.206885	-2.2731	1.74912e-17	1.02309e-15	0.689525	-0.536324	0.00414023	0.0200984	2.8792	1.52567	6.65161e-09	1.34823e-06
ENSMUSG00000038521	C1s1	1.48296	0.568484	0.0128942	0.101888	0.533157	-0.907366	0.0258915	0.079488	0.916769	-0.12537	0.506003	0.707547	1.10582	0.145119	0.117884	0.413212
ENSMUSG00000040584	Abcb1a	1.48217	0.567714	0.00879932	0.0806272	0.145948	-2.77647	2.55497e-07	3.44526e-06	0.284524	-1.81338	0.000159732	0.00126034	1.08121	0.112643	0.166997	0.489397
ENSMUSG00000023224	Serping1	1.48156	0.567116	0.0109309	0.0926536	0.874976	-0.192684	0.356644	0.551211	1.13443	0.181963	0.332377	0.553885	1.15971	0.213764	0.0585863	0.28085
ENSMUSG00000027339	Rassf2	1.48145	0.567006	0.0126428	0.100745	0.510784	-0.969214	0.0307683	0.0911654	0.833889	-0.262072	0.243728	0.453542	1.05755	0.0807243	0.260738	0.601173
ENSMUSG00000041559	Fmod	1.48057	0.566152	0.0113482	0.0947349	0.864698	-0.209732	0.394459	0.589525	0.919288	-0.12141	0.542117	0.738472	1.0101	0.0144958	0.810782	0.934426
ENSMUSG00000023961	Enpp4	1.47886	0.564487	0.000450414	0.0111923	2.8335	1.50258	3.58515e-11	9.56041e-10	5.40921	2.43542	6.75734e-26	9.06398e-24	1.68881	0.75601	6.95948e-05	0.00277208
ENSMUSG00000044165	Bcl2l15	1.47764	0.563291	0.00991483	0.0869073	75.3712	6.23594	1.13454e-25	1.37689e-23	70.3468	6.13641	8.77494e-25	1.10243e-22	0.991143	-0.0128355	0.834564	0.941327
ENSMUSG00000043004	Gng2	1.47737	0.563029	0.0125741	0.100347	0.848799	-0.236506	0.297774	0.48965	1.03261	0.0462929	0.79066	0.899118	1.07628	0.106047	0.192649	0.524628
ENSMUSG00000014837	4931428F04Rik	1.47408	0.559816	0.000371117	0.00978582	1.68391	0.751812	8.80745e-05	0.000666631	1.38189	0.466645	0.00604883	0.0274234	0.944172	-0.0828785	0.238503	0.578342
ENSMUSG00000037217	Syn1	1.47394	0.559678	0.0102945	0.0890604	1.21706	0.283402	0.204062	0.377754	1.40563	0.491216	0.0533708	0.152013	1.03336	0.0473492	0.470799	0.766066
ENSMUSG00000029802	Abcg2	1.47389	0.559633	0.00357516	0.0453141	0.596488	-0.745434	0.00581613	0.0238826	1.07388	0.102837	0.505275	0.7071	1.90808	0.93212	0.000585241	0.0143493
ENSMUSG00000042439	Zfp532	1.47203	0.557802	0.00683646	0.0684633	1.33808	0.42016	0.072608	0.175925	1.10464	0.143575	0.396975	0.617655	0.955682	-0.0653976	0.34157	0.671855
ENSMUSG00000034872	Gipc3	1.47149	0.557278	0.013416	0.104397	1.62666	0.701916	0.045936	0.12411	1.4987	0.583713	0.0530676	0.151403	0.997616	-0.00344366	0.955587	0.984524
ENSMUSG00000079507	H2-Q1	1.47147	0.557256	0.01125	0.094161	1.00729	0.0104723	0.956217	0.980346	3.93144	1.97506	0.000232097	0.00174636	3.37784	1.7561	0.000130632	0.0046802
ENSMUSG00000030222	Rerg	1.46986	0.555675	0.00807885	0.0764878	0.138739	-2.84955	3.71729e-08	5.92111e-07	0.737474	-0.439336	0.0585431	0.163054	2.72377	1.4456	0.000267154	0.00797602
ENSMUSG00000056054	S100a8	1.46943	0.555257	0.0123834	0.0995229	12.3168	3.62256	1.07571e-07	1.56915e-06	109.705	6.77748	5.33138e-22	5.49779e-20	6.61407	2.72554	3.55982e-07	3.92807e-05
ENSMUSG00000032766	Gng11	1.46681	0.55268	0.0124345	0.0997143	1.04085	0.0577658	0.76834	0.874964	1.74156	0.800383	0.0189177	0.0684826	1.21335	0.278994	0.0362416	0.214898
ENSMUSG00000046402	Rbp1	1.46576	0.551651	0.0113647	0.0947733	0.710411	-0.493275	0.0750123	0.180621	1.21859	0.285217	0.171981	0.359228	2.07637	1.05406	0.00166374	0.0310166
ENSMUSG00000036565	Ttyh3	1.46447	0.550379	0.000820124	0.0169694	0.955609	-0.0655075	0.660427	0.80489	1.30884	0.388286	0.0238653	0.0817178	1.27423	0.349626	0.0068597	0.0780811
ENSMUSG00000027346	Gpcpd1	1.46415	0.550062	0.000443631	0.0110755	1.46174	0.54769	0.00244835	0.0117007	1.74803	0.805731	5.75365e-05	0.000513997	1.04854	0.0683867	0.319548	0.652862
ENSMUSG00000034839	Larp6	1.46388	0.549793	0.013681	0.105599	0.444331	-1.17029	0.0154672	0.0524192	0.675592	-0.565775	0.0612369	0.168539	1.02771	0.0394341	0.545624	0.811519
ENSMUSG00000020427	Igfbp3	1.46377	0.549692	0.00693926	0.0690162	0.0653245	-3.93623	1.35122e-16	7.22066e-15	0.14903	-2.74633	3.08654e-09	7.22623e-08	1.26933	0.344065	0.0188644	0.147991
ENSMUSG00000024256	Adcyap1	1.46335	0.549277	0.00876302	0.080389	1.04814	0.0678334	0.708017	0.837712	6.1288	2.6156	7.98605e-08	1.44348e-06	4.84388	2.27616	2.53642e-07	3.00162e-05
ENSMUSG00000032596	Uba7	1.46333	0.549253	4.64798e-05	0.00224056	2.57716	1.36578	9.28092e-16	4.49923e-14	3.47277	1.79609	8.28052e-26	1.10242e-23	1.17223	0.229253	0.0113218	0.107373
ENSMUSG00000045382	Cxcr4	1.46266	0.548597	0.0108143	0.092208	0.651646	-0.61784	0.0398104	0.111319	0.577204	-0.792846	0.0147803	0.0564736	0.983537	-0.0239486	0.701737	0.890299
ENSMUSG00000022240	Ctnnd2	1.4592	0.545177	0.0140313	0.107255	1.1652	0.220576	0.344159	0.53891	2.01936	1.0139	0.0145548	0.0557874	1.1121	0.153284	0.108194	0.394678
ENSMUSG00000076431	Sox4	1.45841	0.544395	0.00843025	0.0784185	1.37348	0.457839	0.0656562	0.163021	1.31331	0.393211	0.0758633	0.198242	0.997229	-0.0040027	0.947787	0.981943
ENSMUSG00000001166	Oas1c	1.4583	0.544284	0.00166258	0.0276859	2.41895	1.27438	1.52931e-06	1.74443e-05	2.94306	1.55731	8.17687e-09	1.75753e-07	1.05053	0.0711153	0.303369	0.638649
ENSMUSG00000004473	Clec11a	1.45815	0.544143	0.0137108	0.105615	0.840876	-0.250035	0.282549	0.47317	0.825905	-0.275951	0.202391	0.400652	0.991055	-0.0129633	0.835496	0.941593
ENSMUSG00000029913	Prdm5	1.45789	0.543881	0.0103042	0.0890962	0.767674	-0.381435	0.120317	0.256799	1.05576	0.0782813	0.644063	0.810148	1.18669	0.24694	0.0436875	0.238615
ENSMUSG00000006651	Aplp1	1.45686	0.542866	0.00917659	0.0827553	0.621012	-0.687306	0.0250758	0.0774367	0.831448	-0.266302	0.178347	0.367871	1.0434	0.0612866	0.370942	0.694389
ENSMUSG00000024371	C2	1.45658	0.542584	0.0104888	0.0901688	4.33327	2.11546	5.38409e-05	0.000429763	5.8862	2.55734	4.1652e-06	5.05835e-05	1.02556	0.0364151	0.569305	0.823491
ENSMUSG00000055435	Maf	1.45631	0.542322	0.0141108	0.107656	0.75265	-0.409949	0.135366	0.280123	0.906043	-0.142348	0.452353	0.664411	1.03538	0.0501651	0.457929	0.757328
ENSMUSG00000020886	Dlg4	1.45532	0.541333	0.00556005	0.0602988	0.86023	-0.217205	0.247655	0.431376	1.02245	0.032034	0.835646	0.923196	1.07651	0.106365	0.171748	0.495374
ENSMUSG00000096035	Odaph	1.45527	0.541289	0.00103925	0.0200717	0.955031	-0.0663811	0.65982	0.804641	1.07078	0.0986576	0.47193	0.68132	1.0588	0.0824365	0.244578	0.586004
ENSMUSG00000027500	Stmn2	1.45437	0.540395	0.0140881	0.107586	1.60341	0.681148	0.0459242	0.124097	4.36453	2.12583	0.000805437	0.00505773	1.08787	0.121508	0.157073	0.475557
ENSMUSG00000034825	Nrip3	1.45307	0.539106	0.0132408	0.103646	2.21469	1.14711	0.00757779	0.0297443	1.24988	0.321792	0.146565	0.321456	0.931235	-0.102783	0.196474	0.529071
ENSMUSG00000018830	Myh11	1.45265	0.53869	0.0135424	0.104993	1.07386	0.1028	0.642606	0.792266	1.34037	0.422629	0.114885	0.268687	1.06154	0.0861526	0.253452	0.594259
ENSMUSG00000033022	Cdo1	1.45162	0.537659	0.00474804	0.0545098	1.10687	0.146487	0.402791	0.597829	1.79737	0.845889	0.00271354	0.0141301	1.19299	0.254582	0.0301452	0.195048
ENSMUSG00000025557	Slc15a1	1.4511	0.53715	0.00868333	0.0799799	4.07018	2.02509	7.62024e-06	7.47361e-05	4.36844	2.12712	3.88877e-06	4.76097e-05	1.00777	0.0111733	0.856118	0.950072
ENSMUSG00000024481	Lvrn	1.4493	0.535354	0.00657395	0.0667988	2.48941	1.3158	0.000428845	0.00267316	2.31114	1.2086	0.00062715	0.0040923	0.995721	-0.0061868	0.919678	0.971834
ENSMUSG00000037405	Icam1	1.44824	0.534303	0.00722659	0.0709451	4.62647	2.20991	4.48459e-07	5.73513e-06	4.84851	2.27754	2.80527e-07	4.57459e-06	1.00387	0.00557146	0.927534	0.974872
ENSMUSG00000051497	Kcnj16	1.44662	0.532684	0.00588072	0.0624602	0.248803	-2.00693	4.30625e-06	4.47428e-05	1.05107	0.0718566	0.647305	0.812458	4.41836	2.14351	4.34389e-07	4.54744e-05
ENSMUSG00000019467	Arhgef25	1.44578	0.531844	0.00956616	0.0848771	0.523238	-0.934461	0.00846253	0.032488	0.845762	-0.241676	0.207854	0.407306	1.08131	0.112787	0.166003	0.488116
ENSMUSG00000017631	Abr	1.44515	0.531223	0.000165967	0.00562137	1.47903	0.564656	0.000525215	0.00317729	2.11001	1.07725	5.0039e-09	1.11032e-07	1.1694	0.225765	0.0162971	0.135307
ENSMUSG00000029154	Cwh43	1.44503	0.531101	0.0083053	0.0778464	8.24926	3.04427	4.30334e-10	9.7426e-09	4.41814	2.14344	3.73351e-06	4.59034e-05	0.90404	-0.145541	0.105066	0.389257
ENSMUSG00000015745	Plekho1	1.44478	0.530848	0.0112366	0.0941047	0.969284	-0.045009	0.809501	0.901691	1.19916	0.262024	0.191588	0.3866	1.09962	0.137	0.124392	0.423594
ENSMUSG00000011256	Adam19	1.44463	0.530703	0.0128948	0.101888	0.412964	-1.27591	0.00478989	0.020399	0.988071	-0.0173129	0.918626	0.962489	1.55461	0.636549	0.00653032	0.0760641
ENSMUSG00000060568	Fam78b	1.44374	0.52981	0.0146608	0.110531	0.864451	-0.210144	0.355418	0.549927	4.0355	2.01275	0.00110297	0.00662527	7.33187	2.87418	2.36855e-05	0.00117214
ENSMUSG00000038242	Aox4	1.44356	0.529632	0.00840518	0.0782309	1.02226	0.0317687	0.889103	0.944161	1.13047	0.176926	0.413062	0.632423	1.0274	0.0389979	0.502479	0.786656
ENSMUSG00000035818	Plekhs1	1.44338	0.529452	0.00911025	0.0823899	6.29091	2.65327	6.67803e-08	1.01392e-06	14.1533	3.82307	8.32603e-14	3.99291e-12	1.20667	0.271027	0.0318161	0.201782
ENSMUSG00000038119	Cdon	1.44307	0.529142	0.00544739	0.0594342	1.142	0.191567	0.293471	0.485081	0.933483	-0.0993046	0.529555	0.728654	0.901597	-0.149446	0.0929666	0.363132
ENSMUSG00000034612	Chst11	1.44166	0.527731	0.0110716	0.0932061	1.28426	0.360932	0.128376	0.269701	1.619	0.695104	0.0200557	0.0713733	1.03818	0.0540544	0.420588	0.731561
ENSMUSG00000023249	Parp3	1.44076	0.526835	1.36921e-05	0.000906348	1.08721	0.120631	0.304946	0.497324	1.50078	0.585717	1.78633e-05	0.000183678	1.2695	0.344256	0.000994289	0.0213936
ENSMUSG00000110148	5830408C22Rik	1.43975	0.525818	0.013761	0.10595	3.84304	1.94225	0.000637998	0.00373666	1.5409	0.623776	0.0361633	0.113264	0.925885	-0.111095	0.177468	0.504918
ENSMUSG00000017667	Zfp334	1.43927	0.525334	2.09121e-05	0.00127332	0.634153	-0.657098	7.31394e-06	7.21685e-05	0.871104	-0.199084	0.086725	0.219321	1.20324	0.266924	0.0054375	0.0678378
ENSMUSG00000095115	Itpripl2	1.43858	0.524642	0.000269052	0.00787557	2.1923	1.13244	1.07957e-08	1.89935e-07	2.20444	1.14042	5.27848e-09	1.16979e-07	1.00552	0.00793597	0.903057	0.965551
ENSMUSG00000096576	Oog1	1.43852	0.524585	0.0117842	0.0967928	17.7013	4.14579	3.96894e-14	1.55276e-12	25.405	4.66704	2.29422e-17	1.59256e-15	1.08252	0.114394	0.145149	0.456202
ENSMUSG00000028854	Slc9a1	1.43846	0.524526	1.50255e-06	0.000148883	1.37202	0.456299	8.16307e-05	0.000622613	1.48608	0.571509	2.10182e-06	2.76727e-05	1.03809	0.0539284	0.412475	0.724727
ENSMUSG00000032724	Abtb2	1.43835	0.52441	0.00552995	0.0600949	3.64098	1.86433	8.13673e-07	9.86807e-06	4.31364	2.1089	4.90505e-08	9.2599e-07	1.02379	0.0339168	0.593497	0.834832
ENSMUSG00000045092	S1pr1	1.43623	0.522288	0.0151027	0.112902	1.21541	0.281442	0.261374	0.447797	1.07615	0.105882	0.574601	0.761927	0.974591	-0.0371311	0.56945	0.823491
ENSMUSG00000071178	Serpina1b	1.43575	0.521808	0.0139524	0.10688	0.406965	-1.29702	0.00542745	0.0225648	0.79898	-0.323769	0.145778	0.320281	1.07932	0.110119	0.181136	0.511611
ENSMUSG00000074415	Mir100hg	1.43527	0.521325	0.00859555	0.0795388	2.12981	1.09073	0.00279797	0.0130704	1.31774	0.398066	0.0703325	0.186688	0.941291	-0.0872875	0.237752	0.577531
ENSMUSG00000013236	Ptprs	1.43271	0.518746	0.00323954	0.0426054	3.33536	1.73784	4.83115e-08	7.48808e-07	2.92511	1.54849	7.38414e-07	1.09231e-05	0.977853	-0.0323103	0.612763	0.845575
ENSMUSG00000090958	Lrrc32	1.43247	0.518507	0.0155194	0.11494	1.19854	0.261284	0.277495	0.466847	1.20647	0.270795	0.21595	0.417727	1.00665	0.00956738	0.878117	0.958336
ENSMUSG00000103088	Pcdhgb6	1.43237	0.518401	0.00430089	0.0513811	0.926471	-0.110182	0.51396	0.692848	1.0211	0.0301202	0.839684	0.924592	1.04061	0.0574333	0.390734	0.708387
ENSMUSG00000018500	Adora2b	1.43229	0.518324	0.00862957	0.0797689	0.928188	-0.107511	0.555507	0.726667	1.49592	0.58103	0.0244471	0.0832639	1.57942	0.659398	0.00418286	0.056735
ENSMUSG00000030806	Stx1b	1.43187	0.517902	0.0139535	0.10688	0.40956	-1.28785	0.0166676	0.0558197	0.977106	-0.0334127	0.858758	0.93553	1.20908	0.273906	0.0286809	0.189728
ENSMUSG00000030621	Me3	1.43169	0.517722	0.00531083	0.0583899	1.29328	0.371029	0.0753818	0.181388	1.77255	0.825828	0.00294756	0.0151627	1.06391	0.0893814	0.222137	0.558907
ENSMUSG00000045991	Onecut2	1.4309	0.516921	0.0153172	0.114078	1.67486	0.744041	0.0359489	0.102888	2.77939	1.47477	0.00354975	0.0176942	1.05438	0.0763882	0.290748	0.62922
ENSMUSG00000032496	Ltf	1.43069	0.516716	0.00299395	0.0407002	12.5169	3.64581	8.55477e-29	1.36265e-26	11.9764	3.58213	8.08358e-28	1.22213e-25	0.991268	-0.0126532	0.839965	0.943034
ENSMUSG00000074934	Grem1	1.4289	0.51491	0.0157315	0.115673	0.232007	-2.10776	0.00138935	0.00728355	0.666742	-0.584799	0.0533468	0.152011	1.07309	0.101775	0.205056	0.539167
ENSMUSG00000055254	Ntrk2	1.42849	0.514487	0.0128691	0.101861	0.230085	-2.11976	0.000167612	0.00117493	0.87336	-0.195351	0.302118	0.521104	1.57174	0.652362	0.00602591	0.0725731
ENSMUSG00000034159	Mab21l4	1.42825	0.514245	0.00838278	0.0781969	14.1924	3.82705	3.61842e-17	2.04618e-15	8.12572	3.0225	2.19011e-11	7.20876e-10	0.869079	-0.202441	0.0492902	0.253291
ENSMUSG00000018334	Ksr1	1.42803	0.514025	0.000214351	0.00665663	2.27844	1.18805	1.50546e-10	3.65906e-09	1.77278	0.826012	2.20344e-06	2.88034e-05	0.914431	-0.129054	0.0889429	0.355837
ENSMUSG00000035901	Dennd5a	1.42785	0.513843	0.00117236	0.0216466	0.842295	-0.247603	0.124644	0.263564	1.02842	0.0404304	0.759905	0.883038	1.11589	0.158196	0.065277	0.298038
ENSMUSG00000024042	Sik1	1.42764	0.51363	0.000466769	0.0114383	1.31861	0.399022	0.0135383	0.0472279	1.22856	0.296973	0.0452529	0.134216	0.979029	-0.0305765	0.641058	0.859887
ENSMUSG00000049511	Htr1b	1.42695	0.512935	0.013101	0.102905	0.765373	-0.385766	0.122905	0.260964	1.00047	0.000677857	0.996776	0.999578	1.10204	0.140178	0.121585	0.419421
ENSMUSG00000038042	Ptpdc1	1.4263	0.512281	0.000324331	0.00899834	0.700417	-0.513715	0.00222599	0.0108099	0.960076	-0.0587795	0.628893	0.800803	1.2103	0.275364	0.00996539	0.0994772
ENSMUSG00000004105	Angptl2	1.42618	0.512151	0.0109129	0.0926536	0.652888	-0.615093	0.0346535	0.0999544	0.964438	-0.0522391	0.751783	0.87877	1.13645	0.184538	0.0721918	0.315935
ENSMUSG00000028713	Cyp4b1	1.42563	0.511595	0.00741887	0.072343	1.46834	0.554187	0.0293357	0.0878692	1.38105	0.465762	0.0405247	0.123562	0.994926	-0.00733841	0.90505	0.965888
ENSMUSG00000027335	Adra1d	1.42236	0.508287	0.0117929	0.0967928	0.983618	-0.0238292	0.916085	0.958661	1.04138	0.0584924	0.763707	0.884531	1.01731	0.0247603	0.681039	0.881303
ENSMUSG00000050503	Fbxl22	1.42196	0.507878	0.00736395	0.0718954	1.38834	0.47336	0.0464305	0.125154	3.19256	1.67471	1.92529e-05	0.000195711	1.26009	0.333528	0.0173352	0.140847
ENSMUSG00000027716	Trpc3	1.42144	0.507357	0.015686	0.11562	0.625299	-0.677382	0.0606934	0.153193	0.984159	-0.023036	0.89948	0.954298	1.13064	0.177142	0.0787716	0.33258
ENSMUSG00000037060	Cavin3	1.42101	0.506912	0.0145804	0.110098	12.8061	3.67876	8.13564e-08	1.21253e-06	2.91523	1.54361	0.00186481	0.0104028	0.780129	-0.358215	0.0222059	0.162651
ENSMUSG00000043613	Mmp3	1.41644	0.502266	0.0109544	0.0926536	0.0874656	-3.51514	9.59663e-11	2.41472e-09	0.811123	-0.302007	0.139544	0.31006	5.47069	2.45172	5.68074e-07	5.58868e-05
ENSMUSG00000031072	LTO1	1.41627	0.5021	0.0010409	0.0200792	1.33136	0.412899	0.0174621	0.0580334	1.27994	0.356073	0.0304767	0.0991798	0.990692	-0.013491	0.833799	0.941165
ENSMUSG00000022306	Zfpm2	1.41495	0.50075	0.0139406	0.10688	0.299143	-1.74109	0.00124049	0.00661198	0.988212	-0.0171075	0.919203	0.96281	2.11228	1.0788	0.0016882	0.0313485
ENSMUSG00000021262	Evl	1.41458	0.500371	0.00591938	0.0625791	0.511359	-0.967591	0.001968	0.00976339	0.93288	-0.100236	0.52362	0.723633	1.28634	0.363272	0.013945	0.123218
ENSMUSG00000001657	Hoxc8	1.41357	0.499347	0.0166187	0.119558	0.885418	-0.17557	0.443772	0.633352	1.08082	0.112131	0.552742	0.746869	1.08226	0.114041	0.171236	0.495185
ENSMUSG00000073888	Ccl27a	1.41355	0.499323	0.0127699	0.101403	0.7975	-0.326444	0.238886	0.420829	1.26774	0.342254	0.178263	0.367868	1.39534	0.480615	0.00981563	0.0987063
ENSMUSG00000025804	Ccr1	1.41343	0.499199	0.0167257	0.120029	1.74353	0.802015	0.0338853	0.0983423	8.36153	3.06377	0.000107747	0.000893217	1.15022	0.201905	0.066887	0.302669
ENSMUSG00000032511	Scn5a	1.41311	0.498873	0.00899054	0.0817243	0.104883	-3.25315	3.94579e-06	4.13589e-05	0.158749	-2.65518	3.90278e-05	0.000366643	1.0275	0.0391381	0.550721	0.814362
ENSMUSG00000057914	Cacnb2	1.41107	0.496792	0.0168673	0.120694	0.881874	-0.181356	0.432637	0.624325	1.10365	0.142287	0.463605	0.674768	1.08974	0.123981	0.148249	0.460625
ENSMUSG00000009654	Oit3	1.41081	0.496528	0.01573	0.115673	16.4441	4.0395	4.76572e-05	0.000386809	9.02471	3.17388	0.000403632	0.00280078	0.960201	-0.0585911	0.395087	0.711845
ENSMUSG00000075592	Nynrin	1.41066	0.496373	0.0115592	0.0954967	0.939076	-0.0906864	0.62474	0.780058	0.880801	-0.183112	0.313616	0.533255	0.977403	-0.0329752	0.602999	0.84081
ENSMUSG00000025880	Smad7	1.41028	0.495985	0.00755767	0.0730712	3.85421	1.94644	1.69989e-06	1.92181e-05	2.47282	1.30616	0.000295791	0.00213813	0.942548	-0.0853624	0.2414	0.581192
ENSMUSG00000038156	Spon1	1.41027	0.495971	0.0146089	0.110192	0.888069	-0.171256	0.406395	0.601368	1.1489	0.200249	0.296685	0.514859	1.15668	0.209993	0.0608154	0.2865
ENSMUSG00000094559	Cyp2d34	1.41019	0.495894	0.0151291	0.112941	1.71634	0.779338	0.0472068	0.126718	3.96839	1.98855	0.00356901	0.0177802	1.06871	0.0958664	0.223148	0.560133
ENSMUSG00000044636	Csrnp2	1.40841	0.494069	0.000479387	0.0116758	1.17786	0.236167	0.105571	0.233526	1.17554	0.233327	0.0918916	0.228671	1.00334	0.00480717	0.941087	0.979681
ENSMUSG00000047735	Samd9l	1.40779	0.493431	0.00275245	0.0388273	12.8504	3.68374	1.28449e-33	3.13907e-31	11.5087	3.52465	6.56764e-31	1.34674e-28	0.97681	-0.03385	0.5989	0.838604
ENSMUSG00000057530	Ece1	1.4071	0.49273	0.00577433	0.0618241	11.2486	3.49167	2.29403e-19	1.57406e-17	9.21491	3.20397	1.28702e-16	8.25918e-15	0.967732	-0.0473211	0.468748	0.764594
ENSMUSG00000019823	Mical1	1.40583	0.49142	0.000294397	0.00839768	0.271621	-1.88033	1.65448e-18	1.04297e-16	0.441379	-1.17991	4.33008e-09	9.80313e-08	1.30858	0.387997	0.00354796	0.0512542
ENSMUSG00000046743	Fat4	1.40552	0.491105	0.0171413	0.121806	0.788907	-0.342072	0.192394	0.362019	0.930379	-0.104109	0.571609	0.759991	1.03736	0.0529121	0.437547	0.743613
ENSMUSG00000045573	Penk	1.40549	0.49107	0.00856429	0.0793415	30.4305	4.92745	1.37406e-26	1.75027e-24	13.1792	3.7202	6.07486e-16	3.67375e-14	0.725905	-0.462148	0.00916937	0.0942979
ENSMUSG00000022358	Fbxo32	1.40533	0.490914	0.0081292	0.0767822	0.948453	-0.0763514	0.662	0.805819	0.921556	-0.117856	0.471517	0.680956	0.987939	-0.0175057	0.777077	0.923009
ENSMUSG00000040867	Begain	1.40427	0.489821	0.0168501	0.120694	0.622985	-0.68273	0.0488859	0.130226	0.945504	-0.0808445	0.651639	0.815366	1.10543	0.144613	0.119055	0.414929
ENSMUSG00000030468	Siglecg	1.40419	0.489737	0.0164368	0.11865	0.942123	-0.0860133	0.696406	0.829572	1.12181	0.165822	0.411772	0.631058	1.06712	0.0937188	0.224137	0.561234
ENSMUSG00000029153	Ociad2	1.40378	0.489312	0.000524451	0.0123662	1.44515	0.53122	0.00175617	0.00890309	1.84768	0.885711	3.7838e-06	4.64897e-05	1.08111	0.112508	0.131577	0.436034
ENSMUSG00000021770	Samd8	1.40296	0.488475	1.29342e-05	0.000863341	1.08153	0.113068	0.313437	0.506496	1.13127	0.177941	0.094058	0.232318	1.03125	0.0444	0.502432	0.786656
ENSMUSG00000018906	P4ha2	1.40199	0.48748	0.000657865	0.0146119	1.63366	0.708105	0.000174676	0.00121727	1.06924	0.0965846	0.447254	0.660346	0.758673	-0.39845	0.00274241	0.0435279
ENSMUSG00000029838	Ptn	1.40152	0.486995	0.0168977	0.120775	0.833311	-0.263073	0.26028	0.446437	0.989485	-0.0152505	0.929949	0.967834	1.05425	0.0762172	0.298799	0.635373
ENSMUSG00000025875	Tspan17	1.40113	0.486589	0.00436631	0.0517482	1.50803	0.592662	0.0111249	0.0403885	1.32477	0.405741	0.0400678	0.122539	0.978746	-0.030993	0.62631	0.852804
ENSMUSG00000044162	Tnip3	1.40039	0.48583	0.00537701	0.0589144	5.06678	2.34107	7.213e-11	1.83305e-09	7.7185	2.94832	1.17423e-15	6.82915e-14	1.08806	0.121759	0.131367	0.435905
ENSMUSG00000052776	Oas1a	1.39986	0.485282	4.00836e-05	0.0020006	8.3976	3.06998	3.02639e-98	1.07982e-94	10.2175	3.35297	1.09579e-116	3.25816e-113	1.11333	0.154887	0.035007	0.211198
ENSMUSG00000047250	Ptgs1	1.39965	0.485062	1.41341e-06	0.000140925	1.89096	0.919121	6.30687e-15	2.72432e-13	1.96716	0.976116	9.61962e-17	6.28623e-15	1.02354	0.0335609	0.602751	0.840652
ENSMUSG00000028439	Fam219a	1.39955	0.484964	0.0026412	0.0378233	0.811593	-0.301172	0.0899057	0.207045	0.899408	-0.152952	0.309373	0.528358	1.02983	0.0424083	0.51508	0.795229
ENSMUSG00000016933	Plcg1	1.39922	0.484627	0.00036403	0.00967896	1.20313	0.266787	0.063293	0.158499	1.6576	0.729096	3.35009e-05	0.000319592	1.15815	0.211817	0.0214395	0.159585
ENSMUSG00000033016	Nfatc1	1.3976	0.48295	1.65298e-06	0.000161779	1.21387	0.279619	0.00700966	0.0278948	1.15477	0.2076	0.033534	0.106983	0.975322	-0.03605	0.57575	0.82618
ENSMUSG00000024597	Slc12a2	1.39699	0.482321	0.00441365	0.0520586	1.46097	0.546929	0.0155397	0.052605	2.06362	1.04518	0.000253095	0.00187431	1.0649	0.0907181	0.215024	0.550498
ENSMUSG00000031169	Porcn	1.3966	0.481924	0.00164704	0.0275234	0.970282	-0.0435244	0.771331	0.876472	0.742436	-0.429661	0.0174012	0.0641139	0.868726	-0.203027	0.0354564	0.212726
ENSMUSG00000102692	Dchs2	1.39612	0.481425	0.0162892	0.118012	1.01477	0.0211558	0.923085	0.962809	0.94548	-0.0808808	0.674647	0.829693	0.977211	-0.0332577	0.599537	0.838834
ENSMUSG00000045377	Tmem88	1.39562	0.480904	0.0180057	0.125326	0.897416	-0.156151	0.48552	0.669321	0.930935	-0.103248	0.582109	0.768506	1.00617	0.00887411	0.886845	0.960989
ENSMUSG00000073418	C4b	1.39524	0.480518	0.017816	0.124803	47.5558	5.57155	1.6327e-11	4.60877e-10	17.7843	4.15253	3.67285e-07	5.85033e-06	0.887054	-0.172905	0.0880608	0.353781
ENSMUSG00000021306	Gpr137b	1.39346	0.478671	0.00130429	0.0235378	1.38542	0.470326	0.00896332	0.0339503	1.26999	0.344814	0.0347071	0.109744	0.977676	-0.032571	0.617346	0.848357
ENSMUSG00000021732	Fgf10	1.39269	0.47787	0.0177295	0.12458	0.111952	-3.15904	0.000134384	0.000967867	0.299298	-1.74035	0.00270193	0.0140819	1.04994	0.0703044	0.32796	0.660584
ENSMUSG00000021464	Ror2	1.39145	0.476586	0.00971968	0.0857622	1.89592	0.9229	0.00525358	0.0219854	1.94392	0.958967	0.00328306	0.0165997	1.00641	0.00921252	0.880599	0.958865
ENSMUSG00000042250	Pglyrp4	1.39118	0.476311	0.0156457	0.115446	51.3474	5.68222	7.30971e-07	8.93187e-06	64.6464	6.0145	2.78837e-07	4.55119e-06	1.01413	0.0202459	0.746888	0.910297
ENSMUSG00000056091	St3gal5	1.38985	0.47493	0.0118162	0.0968335	0.363422	-1.46028	0.000996675	0.0054811	1.04124	0.0583021	0.722205	0.860952	2.81522	1.49325	0.000262678	0.00786906
ENSMUSG00000026773	Pfkfb3	1.38868	0.47371	0.000154244	0.00528039	0.43735	-1.19314	3.81088e-12	1.18443e-10	0.248439	-2.00904	7.44388e-30	1.39788e-27	0.610471	-0.712004	7.63909e-06	0.000499016
ENSMUSG00000011958	Bnip2	1.38844	0.473465	0.000794327	0.0165862	1.73914	0.79837	4.53375e-05	0.000368987	1.50373	0.588547	0.0010511	0.00635647	0.963316	-0.0539195	0.42246	0.733411
ENSMUSG00000049112	Oxtr	1.3881	0.473108	0.0140447	0.107306	0.989509	-0.0152157	0.934386	0.968638	6.91193	2.78909	7.15646e-07	1.06216e-05	6.3431	2.66519	3.14533e-07	3.56711e-05
ENSMUSG00000026288	Inpp5d	1.38785	0.472855	0.0170246	0.121247	5.16382	2.36844	0.000102299	0.000762647	9.34875	3.22477	1.46037e-06	2.00407e-05	1.05667	0.0795299	0.275365	0.61571
ENSMUSG00000046314	Stxbp6	1.38761	0.472597	0.00665497	0.0671092	5.07105	2.34228	3.33821e-11	8.92858e-10	4.00742	2.00267	1.17883e-08	2.46561e-07	0.954828	-0.0666874	0.330038	0.661818
ENSMUSG00000067279	Ppp1r3c	1.38665	0.471606	0.0159795	0.116722	1.40703	0.492653	0.0755443	0.181534	0.933199	-0.0997435	0.569027	0.757962	0.765167	-0.386154	0.018877	0.147991
ENSMUSG00000045680	Tcf21	1.38645	0.471392	0.0187258	0.128489	0.634466	-0.656385	0.0593997	0.150631	1.07062	0.0984442	0.595214	0.777067	1.33214	0.413743	0.0161394	0.134339
ENSMUSG00000069920	B3gnt9	1.38634	0.471277	0.0158972	0.116296	0.515639	-0.955567	0.0134353	0.0469879	0.932051	-0.101518	0.562438	0.754342	1.16286	0.217677	0.05718	0.276766
ENSMUSG00000032374	Plod2	1.3859	0.470822	0.00931192	0.0835037	0.609657	-0.713931	0.0135156	0.0471762	0.911991	-0.132909	0.424425	0.641737	1.11112	0.152015	0.0944308	0.366742
ENSMUSG00000075273	Ttc30b	1.3852	0.470098	0.000129619	0.00460199	0.925619	-0.11151	0.372529	0.566671	1.47689	0.562566	0.000123629	0.00100662	1.64847	0.72113	1.60712e-06	0.000133228
ENSMUSG00000017754	Pltp	1.38497	0.469856	0.0187109	0.128489	0.984009	-0.023257	0.908615	0.954485	1.17636	0.23433	0.260264	0.473449	1.07083	0.098734	0.214191	0.549222
ENSMUSG00000023046	Igfbp6	1.38386	0.468703	0.01601	0.116731	0.914453	-0.12902	0.517321	0.695753	1.08655	0.119748	0.499783	0.703164	1.0775	0.107692	0.184587	0.515298
ENSMUSG00000024421	Lama3	1.38382	0.468652	0.00427701	0.0511719	2.49343	1.31813	1.42949e-05	0.000131624	1.75137	0.808487	0.00139935	0.00812906	0.945118	-0.081434	0.252439	0.592963
ENSMUSG00000016458	Wt1	1.38334	0.468161	0.0177423	0.12458	0.489474	-1.03069	0.0134984	0.0471534	0.937356	-0.0933315	0.599847	0.780076	1.17648	0.234482	0.0509015	0.258722
ENSMUSG00000063919	Srrm4	1.38333	0.468142	0.0124317	0.0997143	0.981747	-0.0265767	0.883561	0.941697	1.08525	0.118028	0.490361	0.696666	1.0404	0.0571414	0.397074	0.713065
ENSMUSG00000055994	Nod2	1.38229	0.467057	0.00701178	0.0696546	4.61716	2.20701	2.10701e-09	4.20459e-08	6.59145	2.7206	6.00806e-13	2.51605e-11	1.0695	0.0969361	0.194009	0.526075
ENSMUSG00000037946	Fgd3	1.3822	0.466965	8.82485e-05	0.00350206	1.1975	0.260026	0.0398806	0.111393	1.23815	0.308181	0.0143932	0.0552681	1.01821	0.0260315	0.693721	0.886599
ENSMUSG00000020122	Egfr	1.38156	0.466299	0.00131824	0.0237358	0.884279	-0.177427	0.240442	0.422526	0.875064	-0.19254	0.17526	0.363858	0.991895	-0.011741	0.855182	0.949356
ENSMUSG00000058420	Syt17	1.3807	0.465403	0.0174731	0.12334	0.884639	-0.176839	0.411281	0.605615	1.63762	0.711597	0.0255468	0.0861526	1.9528	0.965542	0.00237643	0.0395612
ENSMUSG00000036564	Ndrg4	1.3806	0.465299	0.00979725	0.0862172	0.985432	-0.0211725	0.902939	0.951192	1.02061	0.0294313	0.8521	0.931405	1.01338	0.0191736	0.756763	0.914331
ENSMUSG00000025656	Arhgef9	1.38025	0.464929	0.0085361	0.0791646	3.93388	1.97595	5.30066e-07	6.66398e-06	1.58473	0.664235	0.0111145	0.0451977	0.755697	-0.40412	0.0105572	0.103116
ENSMUSG00000043067	Dpy19l1	1.38011	0.464785	0.00460425	0.0536927	1.55157	0.633732	0.00741615	0.0292062	1.64335	0.716637	0.00322283	0.0163385	1.01174	0.0168393	0.788259	0.927576
ENSMUSG00000026208	Des	1.37957	0.464221	0.0138603	0.106458	0.968678	-0.0459102	0.802338	0.897018	1.02726	0.0388076	0.814137	0.911458	1.02148	0.0306679	0.627222	0.853383
ENSMUSG00000020674	Pxdn	1.37895	0.463571	0.000257751	0.00768581	0.534809	-0.902903	1.49424e-07	2.1123e-06	0.877283	-0.188885	0.126672	0.288178	1.44974	0.535794	0.000194179	0.00625472
ENSMUSG00000097745	AI115009	1.37827	0.462862	0.0178212	0.124803	0.783297	-0.352368	0.206245	0.380253	1.05445	0.0764959	0.686446	0.837863	1.11122	0.152141	0.0975996	0.373804
ENSMUSG00000031766	Slc12a3	1.37799	0.462562	0.0172001	0.122019	2.53652	1.34285	0.0133329	0.0467122	2.9183	1.54513	0.00768673	0.0335039	1.00783	0.0112519	0.857131	0.950421
ENSMUSG00000027896	Slc16a4	1.37785	0.462415	0.0133529	0.104188	1.68967	0.756739	0.0168415	0.0563171	1.8411	0.880565	0.00746044	0.0327254	1.0145	0.0207642	0.737688	0.905843
ENSMUSG00000051331	Cacna1c	1.37757	0.462125	0.0193003	0.130465	0.352725	-1.50338	0.00506456	0.0213396	0.944714	-0.0820504	0.649481	0.813562	1.30925	0.388745	0.0190711	0.148735
ENSMUSG00000000031	H19	1.37669	0.461203	0.0186855	0.128376	0.713707	-0.486596	0.113741	0.246915	0.778933	-0.360428	0.149436	0.32575	1.00604	0.0086842	0.888874	0.961784
ENSMUSG00000020695	Mrc2	1.37633	0.460826	0.0171698	0.121927	0.436266	-1.19672	0.00629334	0.0255224	0.93697	-0.0939252	0.59188	0.774871	1.24773	0.319311	0.0278607	0.187177
ENSMUSG00000075289	Carns1	1.37517	0.459607	0.0143037	0.108597	1.25141	0.323553	0.153856	0.307954	1.36293	0.446707	0.0632064	0.172469	1.0209	0.0298398	0.63574	0.857818
ENSMUSG00000018570	2810408A11Rik	1.37489	0.459315	0.00955195	0.0848157	1.03771	0.0534034	0.758589	0.869242	1.0905	0.124994	0.448666	0.661122	1.02027	0.0289459	0.645003	0.861147
ENSMUSG00000024548	Setbp1	1.37406	0.458448	0.0106442	0.0911964	4.41023	2.14085	1.30367e-06	1.51121e-05	2.15701	1.10903	0.00155365	0.00889222	0.898572	-0.154294	0.0927957	0.362721
ENSMUSG00000032579	Hemk1	1.37302	0.457354	0.00216581	0.0330717	1.38266	0.46745	0.0131947	0.0463099	1.29965	0.378123	0.0290852	0.095626	0.984983	-0.0218298	0.73416	0.904123
ENSMUSG00000041797	Abca9	1.37208	0.456369	0.0199244	0.13321	0.755586	-0.404332	0.158124	0.313923	1.03421	0.0485333	0.788742	0.898083	1.1166	0.159112	0.096283	0.371286
ENSMUSG00000040339	Fam102b	1.37074	0.454958	0.00510693	0.0570733	1.30516	0.384232	0.05367	0.140063	1.21689	0.283199	0.107461	0.256031	0.986187	-0.0200663	0.749417	0.911502
ENSMUSG00000062210	Tnfaip8	1.37069	0.454902	0.000349978	0.00947911	1.6773	0.746137	8.87579e-06	8.57768e-05	1.525	0.608807	0.000155309	0.00122815	0.969938	-0.0440349	0.509602	0.792156
ENSMUSG00000026930	Gpsm1	1.37038	0.454572	0.000887137	0.0179145	1.46385	0.549769	0.00124866	0.00664957	1.91578	0.937932	1.05162e-06	1.49608e-05	1.09739	0.13407	0.0844964	0.345064
ENSMUSG00000090523	Gypc	1.3703	0.454491	0.0199756	0.133366	0.594938	-0.749189	0.0407046	0.113181	0.94416	-0.0828969	0.647375	0.812458	1.11119	0.152111	0.109041	0.396189
ENSMUSG00000032357	Tinag	1.37027	0.454456	0.0125567	0.100309	0.848305	-0.237345	0.243274	0.425951	0.9114	-0.133844	0.434543	0.650903	1.01676	0.0239756	0.700257	0.889631
ENSMUSG00000028463	Car9	1.37006	0.454238	0.0102331	0.0887705	1.38831	0.473328	0.0485983	0.129615	2.03484	1.02492	0.0018892	0.0105093	1.06102	0.0854576	0.241431	0.581192
ENSMUSG00000017677	Wsb1	1.36887	0.452989	0.000729533	0.0156387	1.14882	0.200152	0.160978	0.317718	1.19217	0.25359	0.0694473	0.184751	1.01908	0.0272693	0.677757	0.879114
ENSMUSG00000031209	Heph	1.36873	0.45284	0.0194447	0.130844	1.89902	0.925259	0.0192866	0.0627804	1.32066	0.401261	0.102691	0.24797	0.967672	-0.0474103	0.477916	0.770164
ENSMUSG00000026748	Plxdc2	1.36851	0.452601	0.0122007	0.0988508	0.489198	-1.03151	0.00472264	0.0201585	0.54661	-0.871417	0.00687854	0.0305332	1.00657	0.00945014	0.877442	0.957727
ENSMUSG00000097960	A330074K22Rik	1.36729	0.451321	0.0179979	0.125326	0.991734	-0.0119752	0.950231	0.976633	1.02423	0.0345417	0.839751	0.924592	1.01156	0.0165843	0.78967	0.928244
ENSMUSG00000039542	Ncam1	1.36416	0.448018	0.000762868	0.0161029	0.823567	-0.280042	0.0582098	0.148522	0.818137	-0.289585	0.04391	0.131237	0.994527	-0.00791726	0.903186	0.965626
ENSMUSG00000052957	Gas1	1.36328	0.447078	0.0176711	0.124406	0.235138	-2.08842	0.000232987	0.00157205	0.672857	-0.571628	0.0408955	0.124522	1.11578	0.158052	0.100282	0.379913
ENSMUSG00000033826	Dnah8	1.36251	0.446268	0.0172872	0.122396	0.834092	-0.261722	0.316509	0.509935	1.05215	0.0733417	0.704268	0.849847	1.0722	0.100575	0.17821	0.505797
ENSMUSG00000030401	Rtn2	1.36166	0.445363	0.00718398	0.0707009	1.76997	0.823724	0.00287364	0.0133714	1.9843	0.988632	0.000658321	0.00427071	1.02002	0.0285949	0.651955	0.86482
ENSMUSG00000004085	Map3k20	1.36113	0.444805	0.000865064	0.0176025	0.997953	-0.0029557	0.982835	0.993302	1.1332	0.180403	0.172698	0.360133	1.07258	0.101092	0.165455	0.487205
ENSMUSG00000094910	D430019H16Rik	1.35979	0.443381	0.0210848	0.137742	0.708868	-0.496412	0.103486	0.230457	1.03012	0.0428189	0.812084	0.910309	1.15467	0.207477	0.061911	0.289844
ENSMUSG00000021662	Arhgef28	1.35975	0.443343	3.09414e-08	4.93608e-06	0.529188	-0.918148	5.41926e-24	5.68704e-22	0.562692	-0.829582	3.90579e-20	3.55506e-18	1.03751	0.0531272	0.380079	0.700968
ENSMUSG00000067916	Zfp991	1.35926	0.442817	0.0018594	0.0299627	1.32204	0.402766	0.01996	0.0645083	1.70889	0.773058	0.000199564	0.00152996	1.07452	0.103687	0.162336	0.482792
ENSMUSG00000026656	Fcgr2b	1.35892	0.442458	0.0210701	0.137742	0.650059	-0.621358	0.0767658	0.183579	1.02636	0.0375307	0.835981	0.923404	1.16085	0.215179	0.0517762	0.261142
ENSMUSG00000020123	Avpr1a	1.35861	0.442128	0.0207945	0.136573	0.753044	-0.409194	0.153215	0.30698	0.958448	-0.0612277	0.739942	0.871143	1.05842	0.0819163	0.270326	0.610299
ENSMUSG00000020086	Macroh2a2	1.35843	0.441945	0.0156902	0.11562	0.501785	-0.994857	0.00875716	0.0333108	0.872024	-0.19756	0.290064	0.507776	1.10426	0.143081	0.115723	0.409275
ENSMUSG00000029608	Rph3a	1.35807	0.441555	0.0212567	0.138358	1.50659	0.591291	0.0680999	0.167827	8.31666	3.056	9.58073e-05	0.000803952	1.37926	0.463895	0.0133175	0.120226
ENSMUSG00000026074	Map4k4	1.35796	0.441441	0.00161679	0.0273517	1.41842	0.504284	0.00511672	0.0215136	1.50549	0.590231	0.00170583	0.00964471	1.01532	0.0219283	0.734857	0.904292
ENSMUSG00000029070	Mxra8	1.35778	0.441245	0.0160571	0.116914	0.327205	-1.61173	0.000704222	0.00406975	0.907371	-0.140235	0.427572	0.644612	1.43361	0.519652	0.00942996	0.0959727
ENSMUSG00000019256	Ahr	1.35774	0.44121	5.9893e-05	0.00270415	3.34196	1.7407	8.46764e-35	2.22151e-32	2.39357	1.25916	3.54935e-19	2.91799e-17	0.790244	-0.33963	0.000693221	0.0163835
ENSMUSG00000026620	Mark1	1.35716	0.440589	0.0180847	0.125601	1.45233	0.538365	0.0609542	0.153721	1.6051	0.682664	0.0254668	0.085933	1.01613	0.0230802	0.712233	0.895198
ENSMUSG00000103286	Gm5850	1.35693	0.440347	0.0118598	0.0970252	2.73694	1.45257	0.0111613	0.040504	2.57307	1.36349	0.0116076	0.0467235	0.999451	-0.000792526	0.988938	0.997689
ENSMUSG00000039911	Spsb1	1.35652	0.439914	0.00281802	0.0394004	1.61886	0.694974	0.0013739	0.0072132	1.42837	0.514371	0.00800386	0.0346323	0.975643	-0.0355753	0.583717	0.829858
ENSMUSG00000035403	Crb2	1.35511	0.438407	0.0211691	0.13801	0.809076	-0.305654	0.245505	0.429014	1.17099	0.227726	0.288016	0.505579	1.22046	0.287425	0.0309242	0.198048
ENSMUSG00000002076	Hsf2bp	1.35381	0.437027	0.0215736	0.13962	0.972388	-0.040396	0.848248	0.923146	1.00485	0.00698718	0.969145	0.987184	1.01046	0.0150115	0.810893	0.934426
ENSMUSG00000074794	Arrdc3	1.35317	0.436346	0.000220019	0.00678909	0.95162	-0.0715427	0.560508	0.73082	0.87731	-0.188842	0.109766	0.260092	0.952719	-0.0698771	0.306536	0.64176
ENSMUSG00000021069	Pygl	1.35268	0.435824	0.0145321	0.109873	0.475991	-1.071	0.00467831	0.0200099	0.838617	-0.253916	0.191095	0.386086	1.09646	0.132847	0.127183	0.428696
ENSMUSG00000055675	Kbtbd11	1.35226	0.435371	0.0207423	0.136342	0.905293	-0.143543	0.494974	0.677069	0.911277	-0.134038	0.469835	0.679573	0.998104	-0.00273834	0.964749	0.988786
ENSMUSG00000029298	Gbp9	1.35205	0.435143	0.0177941	0.124777	0.903689	-0.146101	0.462909	0.649315	0.980121	-0.0289683	0.862927	0.93782	1.02533	0.0360877	0.573865	0.825805
ENSMUSG00000026980	Ly75	1.35102	0.434045	0.0110126	0.0929052	0.931334	-0.102629	0.562555	0.7325	1.33737	0.419395	0.0550866	0.155695	1.32509	0.406092	0.012326	0.11347
ENSMUSG00000079497	Gm13420	1.35099	0.434021	0.00353276	0.0450505	0.478622	-1.06304	6.69505e-05	0.000520588	0.665706	-0.587042	0.00558297	0.0257498	1.06221	0.0870625	0.226816	0.564913
ENSMUSG00000052534	Pbx1	1.35011	0.433072	0.000129409	0.00460199	1.32439	0.405332	0.00179171	0.00904474	1.31138	0.391087	0.00242135	0.0129139	0.995976	-0.00581683	0.929508	0.975046
ENSMUSG00000102742	Pcdhga11	1.34994	0.432895	0.0170792	0.121473	0.681592	-0.55302	0.0555743	0.143584	1.1263	0.171585	0.347941	0.569172	1.66595	0.736342	0.00434471	0.0581109
ENSMUSG00000027102	Hoxd8	1.34843	0.431282	0.0220807	0.14149	0.737518	-0.439249	0.121261	0.258119	0.955794	-0.0652279	0.715991	0.856692	1.06613	0.0923847	0.234731	0.574032
ENSMUSG00000050808	Muc15	1.34816	0.43099	0.0185025	0.127503	1.47582	0.561519	0.0950537	0.215728	27.0768	4.75899	2.28646e-05	0.000228007	2.69792	1.43185	0.000924804	0.0202997
ENSMUSG00000025997	Ikzf2	1.34815	0.430982	0.00473016	0.0544446	3.74528	1.90507	2.43835e-10	5.73125e-09	3.55222	1.82872	1.25289e-09	3.12172e-08	0.988827	-0.0162106	0.797158	0.931542
ENSMUSG00000018217	Pmp22	1.3481	0.430932	0.0128613	0.101861	1.74962	0.807039	0.00983156	0.0365816	1.18046	0.239349	0.200198	0.398274	0.931445	-0.102458	0.185863	0.516477
ENSMUSG00000040433	Zbtb38	1.34729	0.430062	0.00745602	0.0725723	0.959081	-0.0602753	0.716507	0.843525	1.06881	0.0960026	0.5317	0.729933	1.04827	0.0680128	0.322787	0.656305
ENSMUSG00000027848	Olfml3	1.34712	0.429877	0.0213455	0.138707	0.670847	-0.575945	0.0630444	0.157965	1.03608	0.0511376	0.769696	0.888007	1.23402	0.303362	0.0313479	0.19959
ENSMUSG00000020836	Coro6	1.34672	0.429448	0.0220188	0.141244	1.14256	0.192265	0.38698	0.581808	2.06598	1.04683	0.0114837	0.0462962	1.13063	0.177127	0.084326	0.344898
ENSMUSG00000032580	Rbm5	1.3461	0.428789	7.86853e-05	0.00322691	1.01256	0.0180044	0.872978	0.936189	1.07984	0.110817	0.283906	0.500433	1.0434	0.061287	0.360772	0.686371
ENSMUSG00000053475	Tnfaip6	1.34527	0.427897	0.0221378	0.141622	0.92198	-0.117192	0.597621	0.759158	0.965938	-0.0499979	0.786214	0.896348	1.01118	0.016035	0.797724	0.931635
ENSMUSG00000054679	Srsf12	1.34526	0.427881	0.022482	0.143021	0.99717	-0.00408881	0.98408	0.99407	1.11389	0.155608	0.419027	0.637118	1.04067	0.057513	0.405435	0.71852
ENSMUSG00000024304	Cdh2	1.34425	0.426806	0.0157041	0.115664	0.402557	-1.31273	0.00217497	0.0106102	1.15312	0.205538	0.267679	0.481925	3.92479	1.97262	3.23209e-05	0.00147439
ENSMUSG00000007207	Stx1a	1.34358	0.426086	0.00661153	0.0668402	0.934047	-0.0984323	0.552531	0.724152	1.00328	0.0047293	0.974189	0.989551	1.02856	0.04063	0.52927	0.80241
ENSMUSG00000031351	Zfp185	1.34204	0.424429	0.00743068	0.0724139	1.03038	0.0431832	0.793173	0.891433	1.17562	0.233423	0.173569	0.361329	1.05539	0.0777766	0.270988	0.610837
ENSMUSG00000031112	Stk26	1.34155	0.423897	0.0219856	0.141198	0.505002	-0.985639	0.0163417	0.054955	0.814746	-0.295578	0.177604	0.36689	1.05555	0.0779984	0.290689	0.62922
ENSMUSG00000009281	Rarres2	1.34137	0.42371	0.0221283	0.141622	0.371244	-1.42956	0.00686471	0.0274036	0.829158	-0.270282	0.210051	0.41008	1.1005	0.138163	0.127631	0.429406
ENSMUSG00000075040	Zfp408	1.34097	0.423275	0.000219218	0.00677749	1.02342	0.0334022	0.77957	0.882325	1.04353	0.0614655	0.565792	0.756512	1.01378	0.0197387	0.764716	0.918008
ENSMUSG00000009145	Dqx1	1.34076	0.423053	0.00633791	0.0654002	1.21179	0.277144	0.129836	0.271878	1.27318	0.348434	0.0620873	0.170275	1.01619	0.023164	0.713777	0.895736
ENSMUSG00000020120	Plek	1.33967	0.421882	0.0219477	0.141012	0.948359	-0.0764952	0.729556	0.851953	1.31381	0.393753	0.130964	0.295635	1.15136	0.203342	0.060701	0.28645
ENSMUSG00000052396	Mogat2	1.33811	0.420195	0.0115177	0.0953409	0.930327	-0.104191	0.556539	0.727437	1.05358	0.0753003	0.636452	0.805884	1.0541	0.0760112	0.283319	0.622628
ENSMUSG00000034684	Sema3f	1.33785	0.419915	0.00159415	0.0271176	0.885502	-0.175433	0.230786	0.41121	1.00834	0.0119812	0.923162	0.964727	1.06682	0.0933175	0.19525	0.527601
ENSMUSG00000042510	AA986860	1.33691	0.418898	0.00160886	0.0272522	6.16481	2.62406	1.67124e-37	5.4209e-35	4.88425	2.28814	1.08138e-28	1.75379e-26	0.909499	-0.136857	0.0764267	0.327104
ENSMUSG00000044617	Zbtb39	1.33592	0.417834	2.1031e-05	0.0012757	0.803825	-0.315046	0.00344755	0.0155707	1.00668	0.00961011	0.916643	0.961879	1.19179	0.253135	0.00235926	0.0393556
ENSMUSG00000097589	Dleu2	1.33468	0.416498	0.00690809	0.0688349	0.788743	-0.342372	0.0792309	0.187988	0.970653	-0.042973	0.769988	0.888007	1.08383	0.116145	0.141671	0.450999
ENSMUSG00000038855	Itpkb	1.33437	0.416154	0.00039606	0.010159	1.3143	0.3943	0.00418939	0.0182646	1.50534	0.590089	7.90226e-05	0.00067875	1.05413	0.0760498	0.269094	0.609087
ENSMUSG00000027583	Zbtb46	1.33366	0.415395	0.00291821	0.0403067	0.202022	-2.30742	6.50424e-15	2.80279e-13	0.487951	-1.03519	2.47642e-05	0.000244679	1.93521	0.952489	0.000169099	0.00562435
ENSMUSG00000031375	Bgn	1.33257	0.414214	0.0203895	0.1348	0.684565	-0.546741	0.0589427	0.149941	0.949883	-0.074178	0.665995	0.824521	1.09116	0.12586	0.145109	0.456166
ENSMUSG00000021280	Exoc3l4	1.33239	0.414012	0.0043504	0.05168	2.95115	1.56128	4.37022e-09	8.17507e-08	4.03088	2.01109	7.84679e-14	3.78916e-12	1.1028	0.141171	0.0836058	0.343291
ENSMUSG00000054580	Pla2r1	1.3321	0.413699	0.0194466	0.130844	0.66828	-0.581476	0.0491757	0.130939	1.09609	0.13236	0.456422	0.668136	1.52665	0.610371	0.00692179	0.078391
ENSMUSG00000027074	Slc43a3	1.33164	0.4132	0.0226356	0.143581	1.09323	0.128595	0.531448	0.707223	1.21329	0.278925	0.191579	0.3866	1.03194	0.0453642	0.493824	0.781761
ENSMUSG00000027309	4930402H24Rik	1.33145	0.413001	0.00104726	0.0201046	1.07187	0.100128	0.461268	0.648047	1.25211	0.324364	0.0251838	0.0851498	1.08059	0.111818	0.131313	0.435905
ENSMUSG00000032006	Pdgfd	1.33097	0.412477	0.00728384	0.0714193	1.2948	0.372734	0.061798	0.155402	1.15292	0.205289	0.213239	0.414535	0.972511	-0.0402137	0.533228	0.804494
ENSMUSG00000022755	Adgrg7	1.32985	0.411261	0.0242527	0.149153	25.357	4.66431	4.74471e-07	6.03319e-06	230.548	7.84892	4.12864e-16	2.54861e-14	4.35864	2.12388	0.000139677	0.00487406
ENSMUSG00000029634	Rnf6	1.32949	0.410872	5.53701e-06	0.000429844	1.45163	0.53767	1.32838e-07	1.89738e-06	1.69585	0.762006	4.72345e-13	1.99683e-11	1.09604	0.132295	0.0480453	0.250097
ENSMUSG00000027457	Snph	1.32877	0.410092	0.0243786	0.149405	0.828972	-0.270605	0.274011	0.462474	0.993752	-0.00904176	0.959468	0.982952	1.05468	0.0768097	0.295993	0.632787
ENSMUSG00000027750	Postn	1.32869	0.410005	0.0239662	0.148513	0.414783	-1.26957	0.00810157	0.0313586	0.852545	-0.230152	0.263001	0.476484	1.10193	0.140037	0.125696	0.426501
ENSMUSG00000039193	Nlrc4	1.32825	0.409527	0.0241413	0.148872	8.24553	3.04361	1.65811e-05	0.000150156	31.1314	4.9603	5.08568e-11	1.58616e-09	2.91753	1.54475	1.26635e-05	0.0007493
ENSMUSG00000033565	Rbfox2	1.32771	0.408941	0.00118939	0.0218851	1.01161	0.0166584	0.90203	0.950571	1.09768	0.134455	0.284587	0.501287	1.0459	0.0647382	0.343139	0.673484
ENSMUSG00000021186	Fbln5	1.32746	0.408666	0.0179485	0.125309	1.02354	0.0335717	0.854303	0.925826	0.91555	-0.127289	0.464181	0.675122	0.957029	-0.0633649	0.358264	0.684304
ENSMUSG00000033170	Card10	1.32562	0.406669	0.00391106	0.0483668	0.94139	-0.0871348	0.570624	0.738143	1.17779	0.236083	0.129726	0.293584	1.15058	0.202364	0.0371661	0.218174
ENSMUSG00000036249	Rbm43	1.32522	0.406228	0.000942681	0.0186677	1.12847	0.174373	0.196117	0.366975	1.44124	0.52731	0.00081458	0.00510436	1.13039	0.176823	0.0344019	0.20954
ENSMUSG00000000552	Zfp385a	1.32433	0.405262	0.00351481	0.0449277	1.16406	0.219164	0.170609	0.332134	1.39753	0.482876	0.00963447	0.0402621	1.06384	0.0892762	0.214478	0.549435
ENSMUSG00000031996	Aplp2	1.32421	0.405134	8.43662e-05	0.00341392	1.06071	0.085028	0.435105	0.626597	1.29926	0.377685	0.00123465	0.00729507	1.14309	0.192933	0.014173	0.124374
ENSMUSG00000034910	Pygo1	1.32342	0.404269	0.0232749	0.145838	0.27146	-1.88119	0.00138286	0.00725382	0.949109	-0.0753536	0.667823	0.825461	1.64118	0.714735	0.00521322	0.0656415
ENSMUSG00000040133	Gpr176	1.3234	0.404254	0.0226884	0.143687	0.646893	-0.628401	0.0470068	0.126352	0.940884	-0.0879119	0.616646	0.79212	1.09576	0.131927	0.136707	0.443749
ENSMUSG00000049521	Cdc42ep1	1.32315	0.40398	0.00530028	0.058314	0.904084	-0.145472	0.369433	0.563499	0.934186	-0.0982184	0.496196	0.700608	1.00949	0.0136216	0.82896	0.939404
ENSMUSG00000051076	Vtcn1	1.32263	0.403415	0.00126946	0.0230394	0.927585	-0.108448	0.428395	0.62064	1.06173	0.0864231	0.47772	0.686249	1.08038	0.111538	0.132774	0.437694
ENSMUSG00000102918	Pcdhgc3	1.32241	0.403172	0.00599068	0.0629989	0.36568	-1.45134	1.22149e-06	1.42614e-05	0.782133	-0.354515	0.0526785	0.150582	1.42132	0.507229	0.00352385	0.0510295
ENSMUSG00000021070	Bdkrb2	1.322	0.402719	0.0204595	0.135151	0.7624	-0.391381	0.117375	0.252377	0.95072	-0.0729075	0.668925	0.826213	1.06095	0.0853543	0.254003	0.59497
ENSMUSG00000060802	B2m	1.32151	0.402183	0.0021415	0.032954	1.99432	0.995898	2.76558e-06	2.99562e-05	3.49411	1.80493	9.44152e-16	5.57738e-14	1.45055	0.536605	0.000802552	0.0181279
ENSMUSG00000034997	Htr2a	1.32086	0.401476	0.0254141	0.153381	0.452648	-1.14354	0.0146547	0.0503351	1.08591	0.118909	0.523611	0.723633	2.0311	1.02226	0.00224618	0.0380129
ENSMUSG00000051550	Zfp579	1.3205	0.401085	0.000141789	0.00496045	0.874257	-0.19387	0.091942	0.210399	0.984658	-0.022306	0.823028	0.916188	1.07333	0.102091	0.142832	0.452579
ENSMUSG00000020474	Polm	1.32024	0.400799	0.000280459	0.00809071	1.46157	0.547517	4.70873e-05	0.000382356	2.01422	1.01022	4.15156e-12	1.53659e-10	1.20974	0.274699	0.00307964	0.0472314
ENSMUSG00000022434	Fam118a	1.31943	0.399915	0.00422201	0.0508714	0.554814	-0.849924	0.000371648	0.00235782	0.946587	-0.0791927	0.56713	0.7568	1.40831	0.493962	0.00274265	0.0435279
ENSMUSG00000110105	Vmn2r29	1.3188	0.399223	0.00422695	0.0508867	0.907596	-0.139878	0.374385	0.568697	0.99547	-0.00654954	0.961723	0.983838	1.03881	0.0549262	0.410955	0.723669
ENSMUSG00000034799	Unc13a	1.31868	0.399096	0.0183739	0.126875	6.40246	2.67863	2.8473e-07	3.79356e-06	1.5831	0.662748	0.0204589	0.0725477	0.615035	-0.701261	0.00404481	0.0553231
ENSMUSG00000067219	Nipal1	1.31776	0.398082	0.000214046	0.00665663	0.593972	-0.751533	7.54219e-08	1.13355e-06	0.729308	-0.455399	0.000430487	0.00295835	1.09964	0.137029	0.0634214	0.293422
ENSMUSG00000022543	4930451G09Rik	1.3174	0.397696	0.0109228	0.0926536	0.897004	-0.156813	0.378018	0.572774	1.05549	0.0779078	0.618918	0.793989	1.0762	0.105944	0.172299	0.496438
ENSMUSG00000052928	Ctif	1.31725	0.397533	0.000238139	0.00723626	0.910854	-0.134708	0.249495	0.433485	0.988795	-0.0162569	0.873956	0.94259	1.04781	0.067377	0.319116	0.652526
ENSMUSG00000056078	Lipm	1.31675	0.396982	0.022531	0.143156	14.4991	3.8579	0.000138739	0.00099642	37.1717	5.21613	3.43261e-06	4.25854e-05	1.08948	0.123641	0.151391	0.465394
ENSMUSG00000050737	Ptges	1.31602	0.396186	0.00794162	0.0754171	0.127021	-2.97687	1.59635e-15	7.53411e-14	0.0954681	-3.38884	1.42443e-18	1.11456e-16	0.956695	-0.0638686	0.348543	0.677342
ENSMUSG00000002900	Lamb1	1.31579	0.39593	0.00309253	0.0413911	0.745602	-0.423523	0.0160457	0.0540716	1.14416	0.194289	0.176975	0.366014	1.67721	0.746067	0.000170915	0.00567321
ENSMUSG00000038264	Sema7a	1.31514	0.395222	0.0111036	0.093377	0.40592	-1.30073	0.000224314	0.00152101	0.885433	-0.175546	0.294443	0.512524	1.37089	0.455116	0.00815725	0.0877576
ENSMUSG00000066892	Fbxl12	1.31407	0.394045	0.000276941	0.00801821	1.07828	0.108727	0.34984	0.544603	0.942887	-0.0848437	0.420076	0.637963	0.915336	-0.127626	0.0798188	0.335458
ENSMUSG00000032425	Zfp949	1.31397	0.393932	0.00566288	0.0611645	0.805323	-0.31236	0.0821232	0.192977	1.01501	0.0214985	0.877529	0.944565	1.12776	0.173466	0.0583244	0.280064
ENSMUSG00000035493	Tgfbi	1.31372	0.393654	0.0243839	0.149405	0.88933	-0.16921	0.421204	0.615068	0.996152	-0.00556174	0.974093	0.989551	1.0368	0.0521438	0.440101	0.745337
ENSMUSG00000074916	Chst14	1.31326	0.393153	0.00145461	0.0255566	1.15834	0.212054	0.131725	0.274819	1.52581	0.609574	0.000312987	0.00224335	1.13685	0.185039	0.0323044	0.203544
ENSMUSG00000068699	Flnc	1.31309	0.392971	0.00984677	0.0864258	1.97599	0.982573	0.0011672	0.00627759	1.99938	0.999549	0.000762098	0.00482293	1.00516	0.00742901	0.904401	0.965748
ENSMUSG00000030074	Gxylt2	1.3129	0.392762	0.0257731	0.154804	0.217544	-2.20062	0.00071651	0.00413541	0.839993	-0.25155	0.231224	0.436835	1.24798	0.3196	0.0282774	0.188604
ENSMUSG00000026104	Stat1	1.31238	0.39219	0.000753474	0.0160269	4.42419	2.14541	1.84039e-35	5.05115e-33	5.1454	2.36328	2.47804e-42	8.03787e-40	1.06132	0.0858615	0.218642	0.55436
ENSMUSG00000055866	Per2	1.31212	0.391904	0.0015693	0.0268328	1.06003	0.0841031	0.537232	0.712366	1.06997	0.0975694	0.427605	0.644612	1.00842	0.0120947	0.853129	0.948496
ENSMUSG00000033906	Zdhhc15	1.31062	0.390247	0.0134414	0.104447	1.03719	0.0526801	0.760485	0.870297	1.1628	0.217598	0.2218	0.425064	1.04504	0.0635523	0.351194	0.679223
ENSMUSG00000086040	Wipf3	1.3105	0.390117	0.0218968	0.140855	0.863784	-0.211257	0.326494	0.521222	1.10286	0.141249	0.432119	0.648742	1.13808	0.186604	0.0749861	0.323625
ENSMUSG00000034818	Celf5	1.31008	0.38965	0.0155498	0.115059	1.04132	0.0584077	0.74075	0.858476	1.06132	0.0858613	0.598144	0.778762	1.00853	0.0122483	0.842003	0.943837
ENSMUSG00000098934	Gvin-ps4	1.30892	0.388382	0.0161336	0.117204	18.0353	4.17275	3.98567e-18	2.4775e-16	18.165	4.18309	3.99156e-18	2.95475e-16	1.00012	0.000179408	0.997662	0.999997
ENSMUSG00000028248	Pnisr	1.3087	0.388134	0.0010705	0.0204278	0.788751	-0.342357	0.0167223	0.0559502	0.916127	-0.12638	0.29077	0.508064	1.0683	0.0953202	0.181614	0.51193
ENSMUSG00000027221	Chst1	1.30857	0.387991	0.0252835	0.152841	0.597114	-0.743921	0.0390893	0.109768	0.961498	-0.0566447	0.746477	0.875176	1.13791	0.186384	0.0770413	0.328587
ENSMUSG00000031990	Jam3	1.30847	0.387883	0.0261009	0.155821	0.123974	-3.01189	0.000142016	0.00101791	0.846727	-0.24003	0.246206	0.455918	1.61777	0.694006	0.00554508	0.0687599
ENSMUSG00000053626	Tll1	1.30832	0.387717	0.0245286	0.149753	0.897005	-0.156812	0.447541	0.636794	0.654302	-0.611971	0.0373787	0.116153	0.927896	-0.107965	0.185723	0.516296
ENSMUSG00000021959	Lats2	1.30768	0.387009	0.00175561	0.0288734	1.5495	0.631806	0.000292519	0.00191366	1.50074	0.585671	0.000641705	0.00417506	0.990812	-0.0133172	0.838304	0.942537
ENSMUSG00000028698	Pik3r3	1.30745	0.386751	0.000361907	0.00967085	3.3267	1.73409	1.6762e-30	3.08282e-28	4.6194	2.20771	7.0174e-48	2.98073e-45	1.23611	0.305811	0.00202852	0.0354333
ENSMUSG00000027932	Slc27a3	1.30711	0.386379	0.0172574	0.122304	1.38631	0.471247	0.0578164	0.147835	1.33083	0.412327	0.0657058	0.177459	0.998316	-0.00243088	0.968319	0.990104
ENSMUSG00000051855	Mest	1.3071	0.386368	0.0240474	0.148732	0.511987	-0.965821	0.0168924	0.0564452	1.3734	0.457753	0.0712033	0.188551	5.27669	2.39963	5.18936e-05	0.00221273
ENSMUSG00000050395	Tnfsf15	1.30704	0.386299	0.00633035	0.0654002	0.331746	-1.59185	4.91815e-07	6.23594e-06	0.541631	-0.884617	0.000671725	0.00433922	1.10181	0.13988	0.0993142	0.377977
ENSMUSG00000068014	Gm14648	1.30695	0.386206	0.00816168	0.0769179	0.887479	-0.172215	0.315078	0.508443	1.89069	0.91891	0.000581152	0.00383849	2.56308	1.35788	6.77791e-06	0.000451796
ENSMUSG00000044927	H1f10	1.30666	0.385881	0.0263435	0.156579	0.607483	-0.719085	0.0436022	0.119121	0.893632	-0.162247	0.398164	0.618749	1.06637	0.0927067	0.233495	0.572841
ENSMUSG00000067928	Zfp760	1.30643	0.385627	0.00165115	0.0275243	0.97101	-0.042442	0.753669	0.866834	1.05531	0.0776676	0.521456	0.721807	1.04694	0.0661746	0.333462	0.664766
ENSMUSG00000037624	Kcnk2	1.30625	0.385435	0.0270923	0.158898	1.32989	0.41131	0.131658	0.274731	5.27818	2.40004	0.000351349	0.00248535	1.3192	0.399662	0.0179043	0.143592
ENSMUSG00000032420	Nt5e	1.30593	0.385078	0.0068923	0.0687636	1.48817	0.573541	0.00918045	0.0346256	1.07207	0.1004	0.492745	0.698053	0.88256	-0.180233	0.0548635	0.270198
ENSMUSG00000072572	Slc39a2	1.30589	0.385036	0.0229938	0.144988	40.857	5.35251	1.21675e-18	7.83638e-17	67.128	6.06884	2.52184e-23	2.81185e-21	1.08131	0.112776	0.161627	0.481842
ENSMUSG00000063488	Zkscan7	1.30554	0.384648	2.42839e-05	0.00140873	1.04495	0.0634405	0.504066	0.684783	0.994018	-0.00865598	0.920431	0.963417	0.966201	-0.0496051	0.436439	0.743049
ENSMUSG00000047342	Zfp286	1.30487	0.383904	0.0209944	0.137377	0.826134	-0.275552	0.219249	0.39746	0.888742	-0.170163	0.351341	0.572674	1.0155	0.0221944	0.722309	0.897924
ENSMUSG00000112023	Lilr4b	1.30475	0.383774	0.0274461	0.159997	1.03241	0.0460213	0.82249	0.909742	1.2805	0.356702	0.134726	0.302101	1.07301	0.101669	0.205487	0.539692
ENSMUSG00000074480	Mex3a	1.30471	0.383727	0.00923966	0.0831361	1.0182	0.0260266	0.873345	0.936265	1.1424	0.192066	0.240846	0.449585	1.04985	0.0701886	0.310032	0.643673
ENSMUSG00000030337	Vamp1	1.30463	0.383644	0.000152412	0.00522887	0.742153	-0.430211	0.000298822	0.00194988	0.768969	-0.379003	0.00130495	0.00765294	1.01654	0.0236736	0.717878	0.896853
ENSMUSG00000032118	Fez1	1.30446	0.383455	0.0271965	0.159275	0.250394	-1.99773	0.00313821	0.0143996	0.747433	-0.419984	0.100925	0.244952	1.1113	0.15225	0.104332	0.387501
ENSMUSG00000002985	Apoe	1.3043	0.383277	0.026066	0.155742	0.44811	-1.15807	0.00901223	0.0341138	0.941034	-0.0876806	0.620784	0.795145	1.22254	0.289883	0.0341438	0.209232
ENSMUSG00000020262	Adarb1	1.30422	0.383185	0.0100834	0.0879182	0.586254	-0.770401	0.00474909	0.0202398	1.0361	0.0511565	0.733002	0.86669	1.67831	0.747006	0.00147947	0.028627
ENSMUSG00000049999	Ppp1r3d	1.30404	0.382983	0.00701218	0.0696546	1.42514	0.511105	0.0143249	0.0494499	1.17198	0.228949	0.15919	0.340033	0.950654	-0.0730073	0.293235	0.631193
ENSMUSG00000037579	Kcnh3	1.30322	0.382078	0.0249728	0.151364	0.579372	-0.787438	0.0316928	0.0933856	0.911848	-0.133135	0.467165	0.677359	1.09343	0.128862	0.143703	0.45398
ENSMUSG00000000184	Ccnd2	1.30319	0.382043	0.00340617	0.0442136	1.38669	0.471648	0.00847344	0.032511	1.1749	0.232538	0.115263	0.269254	0.950405	-0.0733857	0.290114	0.62878
ENSMUSG00000040612	Ildr2	1.30292	0.381748	0.0213563	0.138721	0.0417344	-4.58262	5.17086e-10	1.15023e-08	0.436617	-1.19556	0.00345898	0.017324	3.7785	1.91781	0.000203949	0.00649258
ENSMUSG00000090063	Dlx6os1	1.30231	0.381068	0.00307616	0.0413429	4.75742	2.25018	4.03145e-24	4.25569e-22	3.66166	1.8725	3.07493e-17	2.10179e-15	0.908798	-0.137968	0.0816086	0.339554
ENSMUSG00000031125	3830403N18Rik	1.30205	0.380782	0.0184866	0.127449	1.85098	0.888289	0.0389678	0.109478	2.02013	1.01445	0.0243567	0.0830352	1.00926	0.0132908	0.824701	0.93802
ENSMUSG00000022799	Arhgap31	1.30102	0.379645	0.0215651	0.13962	0.295715	-1.75772	0.0003929	0.00247505	0.883569	-0.178585	0.329549	0.551103	1.42335	0.50929	0.00994796	0.099364
ENSMUSG00000032387	Rbpms2	1.30093	0.379542	0.0180112	0.125326	1.11415	0.155949	0.409607	0.604566	1.40491	0.490477	0.0425932	0.12829	1.06506	0.0909286	0.225182	0.562502
ENSMUSG00000028088	Fmo5	1.30089	0.3795	0.011006	0.0928991	0.945307	-0.0811459	0.631757	0.784771	1.16543	0.220857	0.199006	0.396856	1.12413	0.168806	0.0703147	0.31069
ENSMUSG00000029005	Draxin	1.30035	0.378896	0.0284074	0.163133	0.119965	-3.05931	0.000406165	0.00254961	0.109108	-3.19617	0.000435201	0.00298845	0.992076	-0.0114776	0.85171	0.948228
ENSMUSG00000017929	B4galt5	1.29984	0.378333	0.0169449	0.121058	1.02956	0.0420211	0.811567	0.903147	1.51099	0.595493	0.0223938	0.0777525	1.18059	0.239506	0.0407456	0.22993
ENSMUSG00000057286	St6galnac2	1.29948	0.377935	0.00247811	0.0362026	1.30865	0.388082	0.0153182	0.0519833	2.32486	1.21715	3.60009e-09	8.29788e-08	1.47279	0.558555	0.000447274	0.0117624
ENSMUSG00000040907	Atp1a3	1.29874	0.377108	0.0279663	0.161474	0.853136	-0.229153	0.346542	0.541263	1.24423	0.31525	0.183588	0.375727	1.25906	0.332348	0.0238061	0.169921
ENSMUSG00000078945	Naip2	1.29857	0.376919	0.00448609	0.0527	1.10514	0.144233	0.348244	0.543066	3.03156	1.60006	1.88146e-10	5.32942e-09	2.52793	1.33796	4.61468e-08	7.31673e-06
ENSMUSG00000047728	Ly6g2	1.29852	0.376868	0.00996507	0.0872518	3.16104	1.6604	3.53489e-07	4.58635e-06	1.71342	0.776878	0.00260363	0.0136614	0.85272	-0.229857	0.0317111	0.20135
ENSMUSG00000058152	Chsy3	1.29772	0.375983	0.0279001	0.161265	0.888856	-0.169979	0.440627	0.630882	1.03255	0.0462132	0.793353	0.900234	1.05548	0.0778957	0.292039	0.630459
ENSMUSG00000059901	Adamts14	1.29751	0.375749	0.0267446	0.158151	0.229812	-2.12147	0.00111782	0.006054	0.783316	-0.352333	0.130072	0.294161	1.15958	0.213599	0.0601123	0.284714
ENSMUSG00000058070	Eml1	1.29744	0.375664	0.0197562	0.132313	0.569885	-0.811256	0.0139997	0.048496	0.907446	-0.140116	0.420283	0.638006	1.11269	0.154053	0.0988487	0.376996
ENSMUSG00000075702	Selenom	1.29732	0.375534	0.0259392	0.155333	0.505151	-0.985213	0.0144757	0.0498544	0.977756	-0.0324531	0.849662	0.930165	1.27424	0.349643	0.0236681	0.169157
ENSMUSG00000030089	Slc41a3	1.29692	0.375091	0.0225416	0.143156	1.23306	0.302244	0.180119	0.345568	1.01277	0.0183034	0.912516	0.95945	0.935679	-0.095915	0.214221	0.549222
ENSMUSG00000047146	Tet1	1.29687	0.375038	0.0289836	0.165489	1.58293	0.662595	0.0566014	0.145542	1.26463	0.338714	0.154759	0.333738	0.975234	-0.0361792	0.578622	0.827523
ENSMUSG00000033149	Phldb2	1.29683	0.374988	0.00516912	0.0573772	1.6293	0.704255	0.00125961	0.00670187	1.30086	0.379467	0.0309524	0.100326	0.94981	-0.0742898	0.285767	0.624915
ENSMUSG00000048216	Gpr85	1.29647	0.374585	0.0268211	0.158199	1.10134	0.139266	0.544586	0.718078	1.19648	0.258796	0.252995	0.464565	1.02689	0.0382879	0.556128	0.816664
ENSMUSG00000033107	Rnf125	1.2964	0.374514	0.00622959	0.0648275	0.577939	-0.791011	0.000953306	0.00527793	1.09654	0.132955	0.362116	0.584365	2.13581	1.09479	2.4268e-05	0.00119247
ENSMUSG00000035551	Igfbpl1	1.29614	0.374226	0.0234463	0.146452	9.16033	3.1954	0.000781431	0.00444255	22.97	4.52168	8.22436e-05	0.000703368	1.03669	0.0519866	0.443808	0.747656
ENSMUSG00000024036	Slc37a1	1.29532	0.373305	0.0154712	0.114796	4.12463	2.04426	1.12431e-06	1.32745e-05	1.50395	0.588759	0.0197258	0.0703958	0.744132	-0.426369	0.0108446	0.104609
ENSMUSG00000033209	Ttc28	1.29527	0.373253	0.0246304	0.150145	0.458572	-1.12478	0.00706592	0.0280936	0.904624	-0.144609	0.423831	0.641209	1.16257	0.217322	0.0568711	0.275735
ENSMUSG00000022321	Cdh10	1.29515	0.373116	0.0228443	0.144299	10.6989	3.41939	2.419e-09	4.76325e-08	3.48821	1.80249	0.000252943	0.00187396	0.743782	-0.427048	0.0132374	0.119701
ENSMUSG00000021127	Zfp36l1	1.29471	0.372625	0.00867159	0.0799799	1.05768	0.0808979	0.618358	0.775175	0.978747	-0.0309919	0.830123	0.919781	0.968189	-0.0466395	0.475986	0.769073
ENSMUSG00000067206	Lrrc66	1.2939	0.371724	0.025979	0.155401	6.04886	2.59666	0.00157166	0.00809188	11.3239	3.5013	0.000347451	0.00246169	1.03213	0.045629	0.492344	0.780588
ENSMUSG00000028497	Hacd4	1.29378	0.371588	0.00812765	0.0767822	1.37095	0.455176	0.026021	0.0798139	1.50151	0.586414	0.0076264	0.0332815	1.02019	0.0288384	0.65105	0.864414
ENSMUSG00000067780	Pi15	1.29342	0.371194	0.0293337	0.166653	0.861272	-0.215459	0.36182	0.555975	1.18083	0.2398	0.265799	0.479703	1.18974	0.250645	0.0428984	0.236441
ENSMUSG00000031558	Slit2	1.29297	0.370691	0.0239629	0.148513	2.18141	1.12526	0.00586809	0.0240327	1.04939	0.0695537	0.682133	0.834654	0.768365	-0.380136	0.018886	0.147991
ENSMUSG00000046834	Krt1	1.29262	0.370302	0.0277555	0.160903	2.23098	1.15768	0.00799673	0.0310134	5.45075	2.44645	0.000102529	0.00085353	1.1025	0.140782	0.115778	0.409286
ENSMUSG00000041329	Atp1b2	1.2925	0.370166	0.0296218	0.167754	0.593513	-0.752649	0.0406501	0.113082	0.6773	-0.562133	0.0585585	0.163054	1.00751	0.0107959	0.862826	0.952583
ENSMUSG00000043398	Gpr135	1.2925	0.370163	0.021115	0.137811	0.974927	-0.0366337	0.841293	0.919818	1.18284	0.242255	0.209279	0.409021	1.09234	0.127426	0.136057	0.442971
ENSMUSG00000073405	H2-T-ps	1.29247	0.37013	0.0208392	0.136753	0.766737	-0.383195	0.111715	0.243737	1.16376	0.218793	0.244082	0.453731	1.54535	0.627933	0.00579423	0.0708275
ENSMUSG00000036368	Rmdn2	1.29247	0.370125	0.0115592	0.0954967	1.47065	0.556456	0.0188349	0.0615072	3.07182	1.61909	2.6991e-06	3.42475e-05	1.24327	0.314142	0.0171643	0.139667
ENSMUSG00000011751	Sptbn4	1.29233	0.369972	0.0294009	0.166975	1.18939	0.250218	0.287676	0.478645	1.10581	0.145102	0.446392	0.659624	0.986734	-0.0192661	0.758859	0.915283
ENSMUSG00000103472	Pcdhga7	1.29217	0.369791	0.0150634	0.112714	0.938505	-0.0915641	0.60218	0.762773	1.04109	0.0581007	0.712207	0.854859	1.04305	0.0608118	0.368819	0.692389
ENSMUSG00000025225	Nfkb2	1.29188	0.369472	0.000395878	0.010159	1.94127	0.956999	8.487e-12	2.47399e-10	1.79131	0.841018	8.63512e-10	2.19786e-08	0.968662	-0.0459345	0.488551	0.777391
ENSMUSG00000054675	Tmem119	1.29129	0.368817	0.0273481	0.159822	0.808037	-0.307507	0.19818	0.369613	1.10131	0.139224	0.447395	0.660371	1.20045	0.263577	0.0406602	0.229527
ENSMUSG00000022514	Il1rap	1.29128	0.368801	0.00589174	0.0624939	1.12815	0.173965	0.276536	0.465634	1.45404	0.540063	0.00685853	0.0304596	1.09462	0.130434	0.105306	0.389968
ENSMUSG00000001741	Il16	1.29096	0.368447	0.0133913	0.104261	0.983171	-0.024486	0.884625	0.941954	0.671177	-0.575234	0.0179624	0.0656443	0.823696	-0.279816	0.0259566	0.178784
ENSMUSG00000024411	Aqp4	1.29092	0.368399	0.0299077	0.168563	1.77535	0.8281	0.0313728	0.0926335	3.7273	1.89813	0.00198624	0.0109332	1.04762	0.0671178	0.346604	0.675667
ENSMUSG00000008398	Elk3	1.29063	0.368074	0.00759341	0.0732392	1.54903	0.631363	0.00521717	0.0218484	1.46508	0.550979	0.00907089	0.0383198	0.992029	-0.0115454	0.854341	0.949068
ENSMUSG00000022096	Hr	1.29037	0.36778	0.0294129	0.166984	6.85245	2.77662	0.00060675	0.00359138	3.55105	1.82825	0.00360814	0.0179501	0.969822	-0.0442076	0.504712	0.788292
ENSMUSG00000049690	Nckap5	1.29026	0.367656	0.0156909	0.11562	1.00483	0.00695067	0.967684	0.985696	0.965612	-0.0504851	0.749446	0.877052	0.984457	-0.0226	0.716389	0.896459
ENSMUSG00000026825	Dnm1	1.28973	0.367073	0.0255595	0.153926	0.435651	-1.19875	0.00559542	0.0231499	0.806046	-0.311065	0.148719	0.324783	1.07833	0.1088	0.181986	0.51193
ENSMUSG00000033287	Kctd17	1.28871	0.365922	0.0237866	0.147982	0.528332	-0.920482	0.0128859	0.0454046	0.893888	-0.161833	0.372797	0.594025	1.11039	0.151073	0.106797	0.392462
ENSMUSG00000090919	Pabpc4l	1.28812	0.365264	0.0260373	0.155687	0.571032	-0.808356	0.026612	0.0812943	0.778504	-0.361223	0.120516	0.277385	1.03144	0.0446616	0.500916	0.786158
ENSMUSG00000029094	Afap1	1.28768	0.364773	0.00164515	0.0275234	1.24636	0.31772	0.0247923	0.076694	1.18505	0.244947	0.0615113	0.169137	0.983084	-0.0246132	0.708837	0.893628
ENSMUSG00000001739	Cldn15	1.28768	0.364772	0.0300981	0.169367	0.688477	-0.538519	0.101801	0.227671	0.986335	-0.0198501	0.913907	0.960421	1.09187	0.126802	0.132083	0.436635
ENSMUSG00000036052	Dnajb5	1.28764	0.36473	0.00714589	0.0704999	1.56182	0.643229	0.00364464	0.0163204	1.79176	0.841377	0.000449372	0.0030751	1.02854	0.040595	0.53344	0.804494
ENSMUSG00000042349	Ikbke	1.28693	0.363936	0.00322162	0.0424048	2.08165	1.05773	4.84029e-07	6.14159e-06	2.86646	1.51927	2.34881e-12	8.89655e-11	1.12649	0.171836	0.046509	0.245805
ENSMUSG00000012428	Steap4	1.28683	0.363817	0.0207113	0.136194	1.23775	0.307724	0.159307	0.315485	3.22804	1.69066	0.000177776	0.00137772	1.28246	0.35891	0.0190644	0.148735
ENSMUSG00000011148	Adssl1	1.28651	0.36346	0.021752	0.140263	1.36365	0.447473	0.0755653	0.181536	1.25603	0.328875	0.118916	0.274989	0.990779	-0.0133652	0.82792	0.939255
ENSMUSG00000029163	Emilin1	1.28648	0.363429	0.0272397	0.159411	0.381411	-1.39058	0.0035026	0.0157913	0.9715	-0.0417142	0.807157	0.907214	1.52139	0.605392	0.00737492	0.081765
ENSMUSG00000037440	Vnn1	1.28648	0.363427	0.0216513	0.139952	1.9313	0.949572	0.00761368	0.0298655	8.82509	3.14161	3.69589e-09	8.49673e-08	2.15624	1.10852	0.000892027	0.0197931
ENSMUSG00000053477	Tcf4	1.2862	0.363114	0.00457516	0.0535491	0.365473	-1.45216	1.99946e-09	4.0034e-08	0.534691	-0.903223	3.75571e-05	0.000355071	1.11844	0.161485	0.0608227	0.2865
ENSMUSG00000070605	Zfp992	1.286	0.362891	0.00458485	0.0536233	1.26785	0.34238	0.041154	0.114093	1.57273	0.653271	0.00104217	0.00630459	1.06398	0.0894768	0.212785	0.547978
ENSMUSG00000047181	Samd14	1.28579	0.362656	0.0270217	0.158691	0.848384	-0.23721	0.282923	0.473573	0.972291	-0.0405404	0.812376	0.91058	1.04058	0.0573829	0.402016	0.715879
ENSMUSG00000079563	Pglyrp2	1.28549	0.362319	0.0302213	0.169802	0.527249	-0.923445	0.0268218	0.0817671	0.516066	-0.954373	0.0205931	0.0728498	0.992142	-0.0113813	0.854686	0.949192
ENSMUSG00000041889	Shisa4	1.28497	0.361737	0.0135713	0.105099	0.925398	-0.111853	0.517408	0.695753	1.21316	0.27877	0.130219	0.294437	1.19536	0.257442	0.0299296	0.194192
ENSMUSG00000026872	Zeb2	1.28481	0.361556	0.0289457	0.165391	0.628771	-0.669392	0.0426073	0.116995	1.00194	0.00279287	0.987034	0.995797	1.20038	0.263491	0.0408709	0.230419
ENSMUSG00000021843	Ktn1	1.28472	0.361451	0.000723252	0.0155709	1.23746	0.307385	0.0144941	0.0498794	1.25032	0.322294	0.00950523	0.0398153	1.00691	0.00993928	0.879917	0.958864
ENSMUSG00000020023	Tmcc3	1.28387	0.360503	0.00636946	0.0655139	3.33921	1.73951	1.2895e-10	3.18184e-09	3.41991	1.77396	6.47715e-11	1.9519e-09	1.00461	0.00663675	0.916571	0.970811
ENSMUSG00000090564	A430057M04Rik	1.28365	0.360249	0.0263083	0.156487	1.03029	0.0430448	0.823323	0.910148	1.53586	0.619042	0.0316729	0.102067	1.15244	0.204694	0.0631878	0.292811
ENSMUSG00000028020	Glrb	1.28346	0.360034	0.0276039	0.160659	11.1802	3.48288	2.77835e-08	4.52656e-07	16.3598	4.03208	2.98155e-10	8.1456e-09	1.05095	0.0716908	0.306832	0.641795
ENSMUSG00000015597	Zfp318	1.28303	0.359552	0.000295877	0.00841378	0.934573	-0.0976208	0.366578	0.560726	1.0878	0.121411	0.222246	0.425644	1.11517	0.157259	0.0335364	0.208086
ENSMUSG00000027408	Cpxm1	1.28298	0.359499	0.0309212	0.171697	0.485009	-1.04392	0.0159997	0.0539472	0.890263	-0.167696	0.386349	0.607106	1.10391	0.142618	0.121955	0.419737
ENSMUSG00000014786	Slc9a5	1.28235	0.358789	0.0169984	0.121247	0.861856	-0.214482	0.265707	0.452698	1.14021	0.189299	0.278086	0.493837	1.21842	0.285006	0.0271432	0.184238
ENSMUSG00000041642	Kif21b	1.28222	0.35864	0.0125082	0.100072	0.427269	-1.22678	0.000229451	0.00155288	0.63321	-0.659245	0.00834265	0.0358336	1.05205	0.0732087	0.294806	0.632225
ENSMUSG00000035783	Acta2	1.2819	0.358288	0.0306076	0.170868	1.03007	0.0427365	0.842464	0.91997	1.22076	0.287774	0.211755	0.412504	1.05455	0.0766326	0.293595	0.631426
ENSMUSG00000067336	Bmpr2	1.28168	0.358034	0.00262142	0.0377247	1.07279	0.101364	0.460268	0.647416	1.12165	0.165616	0.199124	0.396876	1.02535	0.0361138	0.584867	0.830696
ENSMUSG00000070942	Il1rl2	1.28151	0.357847	0.0294771	0.16722	1.56304	0.644355	0.0463145	0.124934	1.03089	0.0438877	0.799892	0.903882	0.88282	-0.179808	0.081745	0.339862
ENSMUSG00000015659	Serac1	1.2815	0.357831	0.00330877	0.0432662	0.915716	-0.127028	0.373971	0.568574	0.892034	-0.16483	0.217557	0.419773	0.984446	-0.0226165	0.728419	0.901881
ENSMUSG00000027239	Mdk	1.28135	0.357669	0.029486	0.16722	0.443403	-1.17331	0.00865716	0.0329726	1.01741	0.0248977	0.885069	0.948074	1.61391	0.690564	0.00560014	0.0691799
ENSMUSG00000045975	C2cd2	1.28126	0.357564	0.00378908	0.0471875	0.969712	-0.0443715	0.755647	0.867821	0.927694	-0.108279	0.405829	0.625431	0.97659	-0.0341757	0.6022	0.840342
ENSMUSG00000066621	Tecpr1	1.28071	0.356939	0.000481461	0.0116906	0.889063	-0.169642	0.136907	0.282361	1.11403	0.155787	0.138617	0.308537	1.20793	0.272539	0.00290163	0.0450442
ENSMUSG00000036596	Cpz	1.28055	0.356766	0.0318571	0.175126	0.730089	-0.453855	0.124892	0.263895	0.94849	-0.076295	0.677975	0.83196	1.06105	0.0854952	0.257467	0.597828
ENSMUSG00000005958	Ephb3	1.28053	0.356741	0.000755323	0.0160448	1.16279	0.217586	0.0716615	0.174198	1.08891	0.122878	0.25373	0.4654	0.970069	-0.043841	0.510099	0.792421
ENSMUSG00000040795	Iqcc	1.2798	0.355923	0.00280896	0.0393083	1.10373	0.142393	0.303338	0.495881	1.17145	0.2283	0.0928477	0.230263	1.03167	0.0449798	0.50003	0.785836
ENSMUSG00000042156	Dzip1	1.27903	0.355045	0.0182766	0.126389	0.408132	-1.29289	0.000833155	0.00470215	0.739306	-0.435757	0.0533836	0.152013	1.08187	0.11353	0.159183	0.478573
ENSMUSG00000071337	Tia1	1.27884	0.354834	0.00389134	0.0482351	0.962855	-0.0546094	0.701608	0.833183	1.07323	0.101966	0.430764	0.647688	1.05903	0.0827446	0.240955	0.58091
ENSMUSG00000020399	Havcr2	1.27808	0.353978	0.0306298	0.170871	1.94637	0.960788	0.0281458	0.0849756	10.1186	3.33894	0.000284384	0.00207162	1.22753	0.295759	0.0328701	0.20561
ENSMUSG00000079262	Slco1a6	1.27789	0.353763	0.0301653	0.169685	1.16326	0.218174	0.370795	0.5649	1.90458	0.929472	0.0253868	0.0857279	1.08492	0.117582	0.159336	0.478719
ENSMUSG00000017144	Rnd3	1.27781	0.353677	0.0172949	0.122396	1.40916	0.494837	0.0423929	0.116531	1.17318	0.230418	0.20341	0.402093	0.966074	-0.0497946	0.448514	0.751635
ENSMUSG00000032452	Clstn2	1.27763	0.353469	0.0274842	0.16002	0.891481	-0.165725	0.418869	0.612586	1.29453	0.372426	0.104972	0.251673	1.35194	0.435036	0.0147139	0.127235
ENSMUSG00000043126	D830039M14Rik	1.27686	0.352598	0.0188888	0.129017	1.08672	0.119984	0.507184	0.687071	1.14009	0.189152	0.28409	0.500597	1.01851	0.0264606	0.672178	0.876219
ENSMUSG00000027230	Creb3l1	1.27597	0.3516	0.0229844	0.144986	1.973	0.980394	0.00677957	0.0271227	1.9828	0.987536	0.00494679	0.0233097	1.00439	0.00632574	0.917654	0.971048
ENSMUSG00000026623	Lpgat1	1.27569	0.351277	0.00275269	0.0388273	1.52869	0.612296	0.000323235	0.00209159	2.53998	1.34482	5.87779e-12	2.08884e-10	1.37263	0.456948	0.000997543	0.0214072
ENSMUSG00000086782	E130102H24Rik	1.27547	0.351031	0.0133387	0.104188	0.464615	-1.10589	0.00115672	0.00622876	0.675423	-0.566137	0.0192053	0.0691887	1.04316	0.060958	0.36813	0.691901
ENSMUSG00000023927	Satb1	1.27498	0.350472	0.0295665	0.167617	0.511918	-0.966016	0.0153045	0.0519567	0.763236	-0.389799	0.1031	0.248723	1.03921	0.0554814	0.416782	0.728469
ENSMUSG00000018171	Vmp1	1.2749	0.35039	4.99244e-05	0.00234939	1.05525	0.0775866	0.397662	0.592425	1.05618	0.0788582	0.350612	0.5718	1.00383	0.00551681	0.929784	0.975085
ENSMUSG00000069833	Ahnak	1.27467	0.350128	0.0119612	0.0975385	3.62975	1.85987	4.72758e-08	7.36594e-07	2.9709	1.5709	2.19255e-06	2.86978e-05	0.967585	-0.0475401	0.467498	0.7637
ENSMUSG00000005611	Irag1	1.27455	0.349989	0.0291275	0.165835	0.562844	-0.829192	0.022008	0.0697623	1.0653	0.0912603	0.602485	0.782358	1.63675	0.710835	0.00509763	0.0647352
ENSMUSG00000032846	Zswim6	1.27451	0.349944	0.00107384	0.0204672	1.5493	0.631613	8.12448e-06	7.91161e-05	1.22005	0.286942	0.019442	0.0697036	0.890649	-0.167072	0.0333054	0.207045
ENSMUSG00000050295	Foxc1	1.27442	0.34984	0.018993	0.129319	1.0676	0.0943723	0.596449	0.758313	3.49941	1.80711	1.72879e-05	0.000178585	2.64014	1.40061	0.000135569	0.00478182
ENSMUSG00000027669	Gnb4	1.2739	0.349254	0.026891	0.158379	0.662909	-0.593118	0.0469463	0.126209	0.96524	-0.0510405	0.762207	0.88368	1.12232	0.166481	0.0906611	0.359577
ENSMUSG00000024566	Atp9b	1.27388	0.34923	0.000195406	0.00625967	1.0735	0.102325	0.310815	0.503581	1.23358	0.302847	0.00339981	0.0170804	1.09745	0.134162	0.0531899	0.265136
ENSMUSG00000002103	Acp2	1.27377	0.349104	0.00132539	0.0238107	1.35965	0.44324	0.00128599	0.0068341	1.55139	0.633565	1.90727e-05	0.000194211	1.05219	0.0734	0.284066	0.623165
ENSMUSG00000050199	Lgr4	1.27354	0.348841	0.00162725	0.0273834	0.976196	-0.0347566	0.781272	0.883095	0.856684	-0.223164	0.071612	0.189306	0.925936	-0.111015	0.126814	0.428157
ENSMUSG00000024887	Asah2	1.27348	0.348772	0.000174757	0.00584467	0.493559	-1.01871	1.19583e-17	7.08757e-16	0.598051	-0.741659	1.32625e-10	3.85977e-09	1.11041	0.151094	0.033398	0.207313
ENSMUSG00000090588	Muc21	1.27331	0.34858	0.033232	0.179408	11.081	3.47002	1.10454e-05	0.00010448	24.3179	4.60395	3.05677e-08	5.94039e-07	1.09978	0.137214	0.125231	0.425486
ENSMUSG00000026554	Dcaf8	1.27329	0.348566	0.00139184	0.0247261	1.02508	0.0357373	0.770903	0.876372	1.03183	0.0452019	0.678133	0.831985	1.00567	0.00815961	0.9013	0.965459
ENSMUSG00000043259	Fam13c	1.27301	0.348244	0.0331632	0.179158	1.15746	0.21096	0.356877	0.551466	0.992972	-0.0101756	0.9542	0.980059	0.951984	-0.0709912	0.325726	0.658997
ENSMUSG00000028699	Tspan1	1.27301	0.348243	0.0112155	0.0940204	3.47441	1.79677	3.9865e-08	6.32171e-07	3.96522	1.9874	2.13154e-09	5.1111e-08	1.02216	0.0316241	0.619448	0.849816
ENSMUSG00000007097	Atp1a2	1.27279	0.347999	0.0262553	0.156288	21.9371	4.4553	1.06233e-15	5.09463e-14	8.35131	3.062	2.07927e-08	4.1632e-07	0.679708	-0.557014	0.00637613	0.0750644
ENSMUSG00000040022	Rab11fip2	1.27206	0.347168	0.000512553	0.0121846	1.01663	0.0238016	0.827448	0.91226	1.06973	0.097245	0.330022	0.551526	1.03565	0.0505362	0.445237	0.748524
ENSMUSG00000042523	Dnal1	1.27181	0.346885	0.00229134	0.0343227	0.662288	-0.594469	0.000246161	0.00164784	0.773011	-0.371438	0.0106761	0.0437841	1.05407	0.0759716	0.273176	0.612722
ENSMUSG00000021948	Prkcd	1.27115	0.34613	1.91397e-05	0.00118111	1.27725	0.353045	5.98253e-05	0.000470988	1.32222	0.402966	6.41378e-06	7.41074e-05	1.02197	0.0313585	0.605286	0.842219
ENSMUSG00000050908	Tvp23a	1.27093	0.345883	0.0336914	0.180847	0.68549	-0.544793	0.0942012	0.214274	0.975217	-0.0362045	0.842762	0.925964	1.08855	0.122403	0.147409	0.459167
ENSMUSG00000044122	Proca1	1.2705	0.345402	0.0262496	0.156288	1.16621	0.221824	0.287158	0.47815	1.19358	0.255294	0.198922	0.396856	1.01028	0.0147538	0.810781	0.934426
ENSMUSG00000117406	Ntn3	1.27048	0.345375	0.033591	0.180612	0.977163	-0.0333291	0.871763	0.9354	0.887682	-0.171886	0.382864	0.603565	0.968199	-0.0466249	0.486122	0.775734
ENSMUSG00000115785	Gm6740	1.27006	0.344898	0.0319012	0.175308	1.33909	0.421252	0.116783	0.251407	1.07911	0.10984	0.545199	0.740999	0.950735	-0.0728842	0.31184	0.644957
ENSMUSG00000097048	1600020E01Rik	1.26999	0.344815	0.00586876	0.0624243	1.14597	0.196571	0.206216	0.380253	0.87163	-0.198212	0.175743	0.364564	0.798838	-0.324025	0.00869471	0.0913966
ENSMUSG00000029605	Oas1b	1.26961	0.344385	0.0199823	0.133366	5.37681	2.42675	2.21929e-08	3.70019e-07	8.84371	3.14465	2.27609e-12	8.65788e-11	1.09449	0.130256	0.120009	0.415932
ENSMUSG00000029334	Prkg2	1.26945	0.344205	0.0228363	0.144299	0.912659	-0.131853	0.481734	0.66612	1.33148	0.41303	0.0684931	0.183113	1.38013	0.464804	0.0106941	0.104079
ENSMUSG00000044906	4930503L19Rik	1.26939	0.344134	0.0270889	0.158898	0.856268	-0.223865	0.293351	0.485071	0.999209	-0.00114192	0.99454	0.998723	1.05393	0.0757737	0.295107	0.632308
ENSMUSG00000037568	Vash2	1.26929	0.344025	0.031302	0.173149	0.595493	-0.747842	0.0327353	0.0957374	0.874416	-0.193608	0.318853	0.539281	1.06235	0.0872586	0.251769	0.592357
ENSMUSG00000031778	Cx3cl1	1.26916	0.343875	0.00828136	0.0777757	1.39332	0.478531	0.0158573	0.0535074	1.40653	0.492137	0.0125925	0.0498558	1.00367	0.00529195	0.933152	0.976503
ENSMUSG00000041779	Tram2	1.26837	0.342979	0.0079588	0.0755304	0.72915	-0.455713	0.018778	0.0613552	0.921794	-0.117484	0.412014	0.631309	1.08689	0.1202	0.125943	0.426807
ENSMUSG00000026442	Nfasc	1.26815	0.342723	0.0336445	0.180717	0.369474	-1.43645	0.0109118	0.039744	1.08367	0.115931	0.545548	0.741247	2.24106	1.16418	0.00176424	0.0323847
ENSMUSG00000079015	Serpina1c	1.2677	0.34221	0.00951375	0.0846475	1	0	1	1	1.30893	0.388391	0.105722	0.253063	1.08239	0.114222	0.0852205	0.347076
ENSMUSG00000060212	Pcnx2	1.26687	0.341269	0.0339726	0.18196	0.416806	-1.26255	0.0100535	0.0372183	0.880242	-0.184027	0.350193	0.571482	1.1252	0.170176	0.0899742	0.358035
ENSMUSG00000040428	Plekha4	1.2667	0.341073	0.0331343	0.179062	0.815876	-0.293579	0.225555	0.405227	0.879857	-0.184659	0.343541	0.56473	1.01232	0.0176678	0.778086	0.923669
ENSMUSG00000026749	Nek6	1.26656	0.340917	0.0139555	0.10688	1.33236	0.413987	0.0509531	0.134388	1.12595	0.17114	0.294112	0.512018	0.958637	-0.0609438	0.366695	0.690873
ENSMUSG00000078532	Nkain1	1.26647	0.340814	0.0199319	0.13321	0.906737	-0.141244	0.443268	0.632986	1.19935	0.262253	0.165139	0.34931	1.21153	0.276834	0.0294531	0.192169
ENSMUSG00000038463	Olfml2b	1.26597	0.34024	0.0346749	0.183411	0.666341	-0.585667	0.070829	0.172669	0.859818	-0.217897	0.291647	0.508999	1.03612	0.0511903	0.450426	0.752588
ENSMUSG00000014778	Fhod1	1.26595	0.340219	0.00901319	0.0818293	1.23002	0.298684	0.0907723	0.208414	1.60579	0.683285	0.00228338	0.0123105	1.07378	0.102692	0.1709	0.494941
ENSMUSG00000026589	Sec16b	1.26587	0.340125	0.033197	0.17928	0.813451	-0.297873	0.223993	0.403297	0.9923	-0.0111512	0.948927	0.977388	1.06371	0.0890986	0.2462	0.587836
ENSMUSG00000044674	Fzd1	1.26533	0.339508	0.00836466	0.0781026	1.15482	0.207668	0.206318	0.380253	1.00235	0.00338281	0.980292	0.992778	0.939742	-0.0896632	0.215167	0.550498
ENSMUSG00000002603	Tgfb1	1.26516	0.339321	0.0136804	0.105599	1.31243	0.39224	0.0579167	0.148007	1.48592	0.571354	0.0133018	0.0520803	1.02616	0.0372508	0.561023	0.819211
ENSMUSG00000029867	Llcfc1	1.26485	0.338965	0.0273701	0.159822	0.929177	-0.105974	0.58222	0.746446	1.20938	0.274272	0.176525	0.365465	1.16513	0.220485	0.0534322	0.265713
ENSMUSG00000024457	Trim26	1.26463	0.338711	0.000595566	0.0135343	1.56491	0.646079	2.70647e-07	3.62488e-06	1.55464	0.636577	4.40966e-07	6.82885e-06	0.995956	-0.00584625	0.928574	0.975046
ENSMUSG00000031274	Col4a5	1.26456	0.338636	0.0102549	0.088863	2.3934	1.25906	1.34278e-05	0.000124572	1.81159	0.857258	0.000651021	0.00422796	0.956382	-0.0643417	0.344519	0.674404
ENSMUSG00000024401	Tnf	1.26433	0.338376	0.0225382	0.143156	4.84713	2.27713	3.88323e-07	5.01642e-06	8.75473	3.13006	2.33706e-11	7.63612e-10	1.13803	0.186543	0.0589442	0.281303
ENSMUSG00000078853	Igtp	1.26427	0.338306	0.0123791	0.0995229	3.78013	1.91844	3.75966e-09	7.17351e-08	6.09257	2.60705	7.18277e-15	3.90673e-13	1.13954	0.188447	0.050646	0.257905
ENSMUSG00000031788	Kifc3	1.26424	0.338271	0.00703766	0.0698208	3.32835	1.73481	1.04433e-11	3.02941e-10	2.21163	1.14511	2.00692e-06	2.65015e-05	0.874692	-0.193153	0.039677	0.2259
ENSMUSG00000021703	Serinc5	1.26404	0.33804	3.97363e-05	0.00199607	0.923264	-0.115185	0.187379	0.354829	1.01517	0.02172	0.785644	0.89619	1.07253	0.101013	0.11066	0.399467
ENSMUSG00000040943	Tet2	1.264	0.337995	0.00838681	0.0781969	1.07926	0.110038	0.482074	0.666372	1.1399	0.188905	0.212387	0.413284	1.02484	0.0353974	0.584451	0.830352
ENSMUSG00000038507	Parp12	1.26399	0.337985	0.0011034	0.0208067	2.86495	1.51851	2.35042e-25	2.75865e-23	3.97069	1.98939	5.02098e-42	1.51821e-39	1.25186	0.324079	0.00105798	0.0224973
ENSMUSG00000039103	Nexn	1.26319	0.337066	0.0351608	0.185244	1.03791	0.0536765	0.794382	0.891832	1.10626	0.145685	0.445443	0.658603	1.02267	0.0323475	0.616317	0.847908
ENSMUSG00000030796	Tead2	1.26314	0.337019	0.0187833	0.128661	1.54178	0.6246	0.0195081	0.0633886	1.29122	0.368732	0.0748465	0.196131	0.975873	-0.035235	0.579338	0.828257
ENSMUSG00000073437	D330041H03Rik	1.26283	0.336659	0.012489	0.100018	0.737701	-0.438891	0.0388938	0.109326	0.933959	-0.0985693	0.517254	0.717839	1.07669	0.106609	0.166528	0.488603
ENSMUSG00000071656	Lrrn4cl	1.26239	0.336162	0.0339911	0.18196	0.857505	-0.221782	0.325288	0.519948	0.943983	-0.0831667	0.641188	0.80873	1.02344	0.0334201	0.604415	0.841705
ENSMUSG00000100291	2310069B03Rik	1.26189	0.335587	0.0148773	0.111846	1.47265	0.558414	0.0183451	0.060272	1.12153	0.165466	0.308025	0.526829	0.931478	-0.102406	0.178469	0.506091
ENSMUSG00000022623	Shank3	1.26186	0.335555	0.035513	0.1863	0.831315	-0.266533	0.272675	0.46083	2.22698	1.15509	0.0102355	0.0422885	4.12388	2.044	0.000262228	0.00786906
ENSMUSG00000064141	Zfp69	1.26182	0.335506	0.0234441	0.146452	0.693757	-0.527497	0.0488686	0.1302	1.26919	0.343907	0.102122	0.246898	2.62229	1.39083	0.000307352	0.00886814
ENSMUSG00000042793	Lgr6	1.26072	0.334252	0.0304291	0.170448	1.07397	0.102957	0.597225	0.758976	1.03754	0.0531641	0.754545	0.880169	0.990721	-0.0134498	0.827652	0.939255
ENSMUSG00000002808	Epdr1	1.25954	0.332894	0.0219111	0.14089	0.228428	-2.13019	1.96253e-05	0.000174534	0.515562	-0.955782	0.00483204	0.022843	1.09763	0.13439	0.126428	0.427562
ENSMUSG00000024235	Map3k8	1.25937	0.3327	0.00947392	0.0844816	0.989418	-0.0153479	0.921183	0.961666	1.09662	0.133065	0.363462	0.585531	1.05056	0.0711561	0.303411	0.638649
ENSMUSG00000038552	Fndc4	1.25935	0.332679	0.0059072	0.0625748	0.580636	-0.784295	0.000171021	0.00119601	0.867902	-0.204396	0.153843	0.332454	1.18249	0.241831	0.0196034	0.151368
ENSMUSG00000056025	Clca3a1	1.25904	0.332322	0.0319653	0.175418	0.983997	-0.0232749	0.90338	0.951429	1.48836	0.573722	0.0418413	0.126452	1.23983	0.31014	0.0293227	0.191932
ENSMUSG00000020101	Vsir	1.25843	0.331625	0.0355353	0.186356	0.556769	-0.84485	0.0281585	0.0849996	0.785045	-0.349154	0.137811	0.307201	1.03601	0.0510446	0.451165	0.752738
ENSMUSG00000024426	Atat1	1.2582	0.331358	0.00162928	0.0273887	0.713263	-0.487494	0.000390444	0.00246392	0.813965	-0.296961	0.0174259	0.064178	1.05677	0.0796631	0.247949	0.589155
ENSMUSG00000021359	Tfap2a	1.25819	0.331354	0.025693	0.15438	1.04825	0.0679865	0.709548	0.838763	4.2769	2.09657	2.13173e-05	0.000214374	3.1768	1.66757	9.9752e-05	0.00374494
ENSMUSG00000044949	Ubtd2	1.25762	0.330696	0.00960935	0.0851182	1.15685	0.210205	0.20461	0.378303	1.39414	0.47937	0.0142711	0.054941	1.06135	0.0859021	0.230565	0.569215
ENSMUSG00000020019	Ntn4	1.25761	0.330685	0.00453218	0.0531163	1.35082	0.433839	0.00724723	0.0286803	1.07054	0.0983353	0.432703	0.649383	0.896501	-0.157622	0.0565699	0.275281
ENSMUSG00000025092	Hspa12a	1.25681	0.329764	0.0360627	0.187584	0.847414	-0.238862	0.305691	0.498039	1.01625	0.0232604	0.894632	0.952139	1.06348	0.0887918	0.247504	0.588611
ENSMUSG00000019978	Epb41l2	1.25666	0.32959	0.0147026	0.110794	1.22345	0.290957	0.126308	0.26606	1.21659	0.282839	0.116414	0.27102	1.00179	0.00257903	0.96676	0.989418
ENSMUSG00000000901	Mmp11	1.25637	0.329262	0.0208918	0.136986	0.847321	-0.23902	0.224003	0.403297	0.914979	-0.12819	0.440661	0.654779	1.01921	0.0274579	0.661108	0.87097
ENSMUSG00000040026	Saa3	1.25584	0.328657	0.0369587	0.190317	1.12618	0.171431	0.440003	0.630202	1.53325	0.616597	0.0479268	0.139914	1.06762	0.0943973	0.227851	0.565826
ENSMUSG00000028385	Snx30	1.25565	0.328438	0.000864344	0.0176025	0.440502	-1.18278	1.01277e-17	6.063e-16	0.519244	-0.945516	2.14633e-12	8.23451e-11	1.07691	0.106901	0.12639	0.427562
ENSMUSG00000025064	Col17a1	1.25528	0.328012	0.0327825	0.177884	1.08697	0.120309	0.548391	0.720951	2.18504	1.12766	0.00552004	0.0255502	1.29756	0.375802	0.0191853	0.149056
ENSMUSG00000032198	Dock6	1.25499	0.327675	0.00505875	0.0567926	0.695353	-0.524183	0.00247498	0.0118121	0.699394	-0.515823	0.00282971	0.0146409	1.00146	0.00211085	0.973986	0.991965
ENSMUSG00000020546	Stxbp4	1.25472	0.327369	0.0075029	0.0728508	0.818369	-0.289176	0.0804493	0.189944	1.13647	0.184554	0.202108	0.400357	1.38797	0.47298	0.00235059	0.039251
ENSMUSG00000005836	Gata6	1.25457	0.327195	0.0373811	0.191503	0.616228	-0.698465	0.050829	0.13416	1.01476	0.0211331	0.906034	0.957171	1.20405	0.267897	0.0383938	0.222029
ENSMUSG00000038067	Csf3	1.25403	0.326566	0.00375905	0.0469969	10.3732	3.3748	5.57341e-72	9.94297e-69	16.1574	4.01413	5.62391e-101	9.12096e-98	1.39273	0.477913	0.000361524	0.0101558
ENSMUSG00000079330	Lemd1	1.25343	0.325886	0.0325771	0.177113	5.76546	2.52744	1.79279e-05	0.000160882	3.95516	1.98374	0.000263387	0.00193686	0.969966	-0.0439944	0.500056	0.785836
ENSMUSG00000022438	Parvb	1.25332	0.325758	0.0242904	0.149218	0.641921	-0.639533	0.025741	0.0791358	1.01912	0.0273247	0.864985	0.93884	1.30257	0.381356	0.0162317	0.134901
ENSMUSG00000047090	Tmem198b	1.25328	0.325713	0.00638405	0.0655794	1.17532	0.233053	0.12905	0.270844	1.23081	0.299614	0.0518842	0.149004	1.01996	0.0285066	0.66198	0.871632
ENSMUSG00000009185	Ccl8	1.25308	0.325473	0.037187	0.190707	0.118282	-3.07969	0.00089377	0.00499369	0.940541	-0.088437	0.637724	0.806708	1.84741	0.885505	0.00315601	0.048124
ENSMUSG00000043099	Hic1	1.25295	0.325333	0.0357031	0.186806	0.51048	-0.970075	0.0174235	0.0579268	0.969907	-0.0440817	0.800288	0.904017	1.22894	0.297419	0.0325785	0.20463
ENSMUSG00000070509	Rgma	1.2527	0.325046	0.0110393	0.0930325	1.42941	0.515419	0.0134273	0.0469701	1.25826	0.331432	0.061166	0.168497	0.97343	-0.0388514	0.548754	0.813639
ENSMUSG00000033730	Egr3	1.25256	0.324875	0.0335055	0.180213	1.0614	0.085962	0.660936	0.804908	1.33487	0.416701	0.0867742	0.219364	1.07376	0.102669	0.198811	0.531648
ENSMUSG00000030272	Camk1	1.25255	0.324872	0.0079408	0.0754171	1.31676	0.396989	0.0250203	0.0773056	1.15269	0.205006	0.166671	0.351467	0.960715	-0.057819	0.390557	0.708214
ENSMUSG00000021171	Esyt2	1.2523	0.32458	0.000152022	0.00522674	1.2538	0.326312	0.000650317	0.00380008	1.12866	0.174608	0.0474561	0.138949	0.938207	-0.0920214	0.153211	0.469224
ENSMUSG00000039787	Cercam	1.25133	0.32346	0.0248111	0.1509	0.861318	-0.215383	0.278274	0.467626	0.677622	-0.561446	0.0295462	0.0966987	0.947042	-0.0785002	0.275773	0.616178
ENSMUSG00000022221	Ripk3	1.25127	0.323395	0.0167419	0.120092	2.54473	1.34751	8.15943e-05	0.000622601	2.18679	1.12882	0.000345458	0.00245146	0.984469	-0.0225825	0.718077	0.896881
ENSMUSG00000039831	Arhgap29	1.2512	0.323312	0.00649665	0.066309	2.31337	1.21	8.18646e-08	1.21604e-06	2.42008	1.27505	1.27803e-08	2.65118e-07	1.01483	0.0212389	0.742996	0.908156
ENSMUSG00000034377	Tulp4	1.25115	0.323259	0.00162519	0.0273776	1.01816	0.025958	0.823193	0.910148	1.40032	0.485757	0.00025812	0.00190441	1.30144	0.380113	0.00058434	0.0143493
ENSMUSG00000024985	Tcf7l2	1.25084	0.322902	0.00597628	0.0628928	1.71458	0.777852	7.75346e-05	0.000594933	1.51694	0.601168	0.00101186	0.00614836	0.970009	-0.0439295	0.508049	0.790788
ENSMUSG00000026271	Gpr35	1.25062	0.322639	0.0382991	0.194034	1.16324	0.218152	0.350171	0.544923	1.43429	0.520335	0.0693869	0.184682	1.0458	0.0646024	0.360911	0.686393
ENSMUSG00000031910	Has3	1.2504	0.322385	0.026507	0.157316	0.0481455	-4.37645	7.64838e-15	3.27211e-13	0.289447	-1.78863	0.000120375	0.000983287	3.64721	1.86679	4.97609e-05	0.00214985
ENSMUSG00000004677	Myo9b	1.25038	0.32237	0.00332357	0.0433886	1.01004	0.0144059	0.91069	0.95569	1.07284	0.101432	0.384609	0.60533	1.03598	0.0509929	0.447946	0.751233
ENSMUSG00000081984	Dnajb3	1.25031	0.322281	0.0330226	0.178685	0.98565	-0.0208524	0.913313	0.95747	0.959323	-0.0599119	0.728998	0.864544	0.989487	-0.0152467	0.806044	0.933644
ENSMUSG00000037613	Tnfrsf23	1.25004	0.321974	0.0129929	0.102461	0.982551	-0.025396	0.873955	0.936365	0.997549	-0.00354089	0.980313	0.992778	1.00582	0.00836844	0.893425	0.963388
ENSMUSG00000026339	Ccdc93	1.25002	0.321949	0.000185081	0.00606284	1.01672	0.0239192	0.795463	0.892341	1.09852	0.135557	0.118913	0.274989	1.05998	0.0840349	0.190922	0.52227
ENSMUSG00000001036	Epn2	1.24935	0.321179	0.000638037	0.0143146	1.33935	0.421537	0.000145592	0.00104061	1.44498	0.531054	4.22004e-06	5.11118e-05	1.03804	0.0538598	0.409814	0.722673
ENSMUSG00000027864	Ptgfrn	1.24915	0.320946	0.00636141	0.0654732	1.48256	0.568086	0.00189802	0.00946358	1.43103	0.517052	0.00362337	0.0180209	0.991251	-0.0126781	0.844442	0.945272
ENSMUSG00000021556	Golm1	1.24912	0.320912	0.00718021	0.0707009	1.6866	0.754116	0.00026751	0.00177148	1.83674	0.877147	3.83149e-05	0.000361568	1.02156	0.0307729	0.636353	0.857921
ENSMUSG00000062590	Armc9	1.2491	0.320886	0.00522627	0.057666	0.59226	-0.755697	6.66838e-05	0.000518813	0.917837	-0.12369	0.33132	0.553027	1.32237	0.403131	0.00245327	0.0403874
ENSMUSG00000061436	Hipk2	1.24907	0.320849	0.00486831	0.0553166	0.566238	-0.820518	1.34636e-05	0.00012484	0.873381	-0.195318	0.141593	0.313363	1.27491	0.350397	0.00391694	0.0542252
ENSMUSG00000036943	Rab8b	1.24881	0.320553	0.00136903	0.0244845	0.636235	-0.652369	1.06696e-06	1.26813e-05	0.957097	-0.0632633	0.532333	0.730395	1.44832	0.534385	2.01045e-05	0.00105912
ENSMUSG00000024754	Cemip2	1.24879	0.320533	0.00341397	0.0442789	1.24925	0.321068	0.0216049	0.0687957	1.60866	0.68586	2.33445e-05	0.000231756	1.11305	0.15452	0.052348	0.262883
ENSMUSG00000078234	Klhdc7a	1.24867	0.320388	0.007907	0.0752628	2.11514	1.08076	3.91289e-06	4.10624e-05	2.05367	1.0382	5.17061e-06	6.13605e-05	0.997615	-0.0034452	0.95708	0.98513
ENSMUSG00000038593	Tctn1	1.24843	0.320118	0.0023157	0.0346227	0.714863	-0.484262	0.000491148	0.00299456	0.74559	-0.423546	0.00194479	0.0107448	1.01676	0.0239747	0.716667	0.896459
ENSMUSG00000022676	Snai2	1.24826	0.319914	0.0356366	0.186642	0.489357	-1.03104	0.0128481	0.0452983	0.989721	-0.0149058	0.930691	0.967926	1.34133	0.423668	0.01612	0.134314
ENSMUSG00000112627	4933412E12Rik	1.24801	0.319634	0.0323926	0.176549	0.823759	-0.279706	0.220138	0.398657	1.04506	0.06358	0.709443	0.852978	1.1122	0.153418	0.105027	0.389257
ENSMUSG00000026389	Steap3	1.248	0.319621	0.0149232	0.11198	0.84245	-0.247338	0.17427	0.337419	1.62936	0.704308	0.0043376	0.0208635	2.48059	1.31068	2.43153e-05	0.00119247
ENSMUSG00000040649	Rimklb	1.24785	0.319444	0.0362506	0.188189	0.946628	-0.0791299	0.692938	0.827167	1.00608	0.00873917	0.959645	0.982952	1.01955	0.0279268	0.660957	0.870913
ENSMUSG00000027878	Notch2	1.24775	0.31933	0.00363289	0.0457567	1.48678	0.57219	0.00027128	0.00179047	1.36383	0.447668	0.00273726	0.0142411	0.970614	-0.0430298	0.518997	0.796601
ENSMUSG00000020868	Xylt2	1.24767	0.319233	0.00437882	0.051783	0.864574	-0.209939	0.13282	0.276345	0.954599	-0.0670335	0.573532	0.761408	1.04556	0.0642792	0.346176	0.675516
ENSMUSG00000029371	Cxcl5	1.24758	0.319134	0.0059471	0.0627911	1.88711	0.916181	6.71556e-06	6.67441e-05	5.22033	2.38414	3.3362e-27	4.81826e-25	2.54769	1.34919	2.85062e-10	7.27397e-08
ENSMUSG00000030966	Trim21	1.24751	0.319049	0.00308267	0.0413591	1.89874	0.925046	9.06889e-09	1.61951e-07	2.66956	1.4166	8.26987e-18	5.90138e-16	1.22989	0.298535	0.00291483	0.0451845
ENSMUSG00000020838	Slc6a4	1.24727	0.318776	0.0375238	0.191988	1.06432	0.0899266	0.685468	0.82179	1.28104	0.357311	0.154822	0.333738	1.05572	0.0782235	0.286288	0.625409
ENSMUSG00000025017	Pik3ap1	1.24663	0.318031	0.000352185	0.00950661	0.756613	-0.402373	0.000102765	0.000765163	1.10844	0.148533	0.102052	0.246795	1.51033	0.594865	2.7586e-08	4.55058e-06
ENSMUSG00000024620	Pdgfrb	1.24659	0.317989	0.0368395	0.19001	0.660043	-0.599367	0.0559198	0.144184	0.904667	-0.144541	0.435906	0.651805	1.06125	0.0857679	0.257243	0.597828
ENSMUSG00000029468	P2rx7	1.24581	0.317081	0.0303892	0.170284	0.940794	-0.0880497	0.639639	0.790498	1.11515	0.157244	0.380216	0.600802	1.07807	0.108449	0.178661	0.50646
ENSMUSG00000053510	Nrd1	1.24572	0.316982	0.000322869	0.0089734	1.1857	0.245741	0.0121797	0.0434834	1.09049	0.124973	0.160757	0.342396	0.951723	-0.0713858	0.269254	0.609198
ENSMUSG00000034858	Fam214a	1.24568	0.316937	0.0128787	0.101861	0.788215	-0.343339	0.0683106	0.168163	1.07923	0.110009	0.457458	0.668943	1.28055	0.356768	0.0102298	0.100944
ENSMUSG00000061186	Sfmbt2	1.24557	0.316803	0.0391945	0.197371	0.273351	-1.87117	0.00542651	0.0225648	0.976105	-0.0348924	0.844559	0.926765	1.46695	0.552821	0.0080306	0.0867891
ENSMUSG00000037868	Egr2	1.24519	0.316366	0.0373074	0.191187	1.15857	0.21234	0.335808	0.530302	1.10504	0.144103	0.437827	0.652806	0.992052	-0.0115121	0.85288	0.948477
ENSMUSG00000071724	Smpd5	1.24513	0.316294	0.0268053	0.158199	1.11604	0.158388	0.40201	0.597008	1.06369	0.0890755	0.590072	0.774036	0.987201	-0.0185848	0.763665	0.917393
ENSMUSG00000020435	Osbp2	1.24484	0.315966	0.0330058	0.178685	0.981832	-0.0264515	0.888292	0.9439	1.23197	0.300962	0.154133	0.332857	1.10708	0.146763	0.111547	0.401072
ENSMUSG00000031207	Msn	1.24409	0.315087	0.0150583	0.112714	1.18289	0.242314	0.177578	0.342058	1.26605	0.34033	0.0682947	0.182748	1.02113	0.0301626	0.63482	0.857591
ENSMUSG00000049470	Aff4	1.24386	0.314822	0.00590023	0.0625425	1.31912	0.399576	0.0126209	0.0446653	1.19082	0.251959	0.0754528	0.197343	0.967392	-0.0478277	0.47365	0.768414
ENSMUSG00000052544	St6galnac3	1.24364	0.314568	0.0396176	0.198437	1.01406	0.0201382	0.924655	0.963414	1.23419	0.30357	0.194395	0.390377	1.07425	0.103328	0.198405	0.530848
ENSMUSG00000052821	Cysltr1	1.24361	0.314536	0.0375688	0.192033	2.09392	1.06621	0.0230186	0.0722087	6.0853	2.60533	0.00135004	0.00787599	1.05504	0.0772926	0.292541	0.630506
ENSMUSG00000100782	Gm28231	1.24342	0.314313	0.0393693	0.197955	1.014	0.0200585	0.925466	0.963742	0.912345	-0.132348	0.499946	0.703168	0.96449	-0.0521616	0.43917	0.74492
ENSMUSG00000027875	Hmgcs2	1.24297	0.313786	0.0402389	0.199534	0.325896	-1.61751	0.00888744	0.0337201	0.672845	-0.571653	0.0690728	0.184194	1.04548	0.06417	0.337626	0.668659
ENSMUSG00000035093	Secisbp2l	1.24266	0.313426	0.00328467	0.0430924	2.16298	1.11302	3.19736e-11	8.59049e-10	2.07038	1.0499	1.79806e-10	5.11601e-09	0.988294	-0.0169874	0.796537	0.931542
ENSMUSG00000022305	Lrp12	1.24262	0.313382	0.0107904	0.0921514	1.03416	0.0484533	0.752963	0.866413	0.971942	-0.0410583	0.765039	0.885385	0.972615	-0.0400595	0.538615	0.808245
ENSMUSG00000025964	Adam23	1.2426	0.313361	0.0368095	0.189916	0.595033	-0.748958	0.0561312	0.144583	0.992722	-0.0105388	0.955448	0.980736	1.13387	0.181254	0.0632204	0.292811
ENSMUSG00000033763	Mtss2	1.24239	0.313113	0.0319785	0.175418	3.05623	1.61175	0.000773656	0.00440586	6.25836	2.64578	3.44853e-06	4.27235e-05	1.07258	0.101081	0.199055	0.53204
ENSMUSG00000021725	Parp8	1.242	0.312661	0.00351402	0.0449277	1.41288	0.498635	0.000661462	0.0038551	2.31056	1.20824	7.88474e-13	3.26366e-11	1.43501	0.521064	0.000153331	0.00523903
ENSMUSG00000033669	Zfp7	1.24198	0.312638	0.00608906	0.0637394	0.892108	-0.16471	0.249499	0.433485	1.61927	0.695341	0.000153259	0.00121571	1.97325	0.980576	7.66175e-07	7.19104e-05
ENSMUSG00000002228	Ppm1j	1.24158	0.312175	0.0136931	0.105599	1.40405	0.489596	0.0197026	0.0639312	1.28117	0.35746	0.052778	0.150794	0.9828	-0.0250306	0.693044	0.886373
ENSMUSG00000079334	Naa80	1.24145	0.312021	0.00927202	0.0832395	1.22559	0.293482	0.0772893	0.184362	1.07953	0.110404	0.422062	0.639945	0.95544	-0.0657625	0.335934	0.667481
ENSMUSG00000034009	Rxfp1	1.24139	0.311953	0.039064	0.197025	0.297347	-1.74978	0.00481675	0.0204597	0.839825	-0.251839	0.235553	0.44225	1.14226	0.19189	0.0690899	0.307441
ENSMUSG00000005043	Sgsh	1.24066	0.311103	0.00203625	0.0320042	0.776783	-0.364416	0.00362943	0.0162604	1.01989	0.0284136	0.781061	0.893901	1.25303	0.325421	0.00138672	0.0273509
ENSMUSG00000001604	Tcea3	1.24056	0.31099	0.0408703	0.201333	0.615874	-0.699293	0.0523372	0.137328	0.869538	-0.201679	0.324438	0.545623	1.05018	0.0706416	0.325586	0.65897
ENSMUSG00000066861	Oas1g	1.24042	0.310828	0.00582966	0.0622077	12.6711	3.66347	1.73537e-96	5.15984e-93	14.5595	3.86389	6.26563e-107	1.39724e-103	1.07942	0.110251	0.104914	0.388992
ENSMUSG00000031972	Acta1	1.23982	0.310135	0.0403022	0.199671	0.759613	-0.396664	0.170608	0.332134	1.05117	0.0719958	0.700508	0.847718	1.12823	0.174056	0.0780129	0.330916
ENSMUSG00000024186	Rgs11	1.2398	0.310104	0.0116693	0.0961076	0.380763	-1.39304	8.98701e-07	1.08403e-05	0.429714	-1.21855	7.24895e-06	8.27391e-05	1.01892	0.0270465	0.671231	0.875758
ENSMUSG00000035914	Cd276	1.2396	0.309873	0.00832715	0.0780053	1.05631	0.0790282	0.590374	0.753031	1.35545	0.438768	0.0117586	0.0472195	1.13014	0.176498	0.0472434	0.247524
ENSMUSG00000060441	Trim5	1.23922	0.309432	0.0205285	0.135383	4.08714	2.03109	2.51754e-08	4.15092e-07	4.01817	2.00654	4.9405e-08	9.31697e-07	0.995634	-0.0063119	0.919569	0.971826
ENSMUSG00000021217	Tshz3	1.23899	0.309169	0.0340495	0.182028	0.157257	-2.66881	1.26648e-05	0.000118479	0.538952	-0.891771	0.0112041	0.0454794	1.15683	0.210181	0.0607148	0.28645
ENSMUSG00000042745	Id1	1.23891	0.309068	0.0168662	0.120694	2.20607	1.14148	0.000231654	0.00156542	1.84134	0.880753	0.00131297	0.00769492	0.979633	-0.0296874	0.639426	0.859229
ENSMUSG00000003051	Elf3	1.23847	0.308562	0.0154116	0.11457	2.19269	1.1327	0.000142298	0.00101951	1.50229	0.587167	0.00927647	0.0390128	0.941481	-0.0869965	0.229152	0.567535
ENSMUSG00000001119	Col6a1	1.23832	0.308385	0.0369316	0.190239	0.59048	-0.76004	0.0274645	0.0833135	0.964243	-0.0525318	0.759514	0.882752	1.16256	0.217304	0.0575873	0.277749
ENSMUSG00000041324	Inhba	1.2378	0.307781	0.0412594	0.202464	0.980017	-0.0291208	0.885953	0.942703	1.11846	0.161512	0.402509	0.622907	1.05028	0.0707757	0.326741	0.659907
ENSMUSG00000085396	Firre	1.23744	0.307357	0.00403521	0.0494407	0.671876	-0.573733	0.0001739	0.00121329	0.730389	-0.453263	0.00192447	0.0106582	1.03055	0.0434188	0.515509	0.795229
ENSMUSG00000068246	Apol9b	1.23727	0.307157	0.0394535	0.198037	29.9976	4.90677	1.62475e-13	5.90337e-12	48.2635	5.59286	5.76589e-17	3.88164e-15	1.20794	0.272549	0.0176256	0.141914
ENSMUSG00000032666	1700025G04Rik	1.2371	0.306959	0.0130239	0.102552	4.04879	2.01749	7.84016e-12	2.30806e-10	3.22175	1.68785	6.99294e-09	1.52325e-07	0.950599	-0.0730905	0.292885	0.630849
ENSMUSG00000079339	Ifit1bl1	1.23675	0.306555	0.0201675	0.133832	5.04092	2.33369	2.39438e-10	5.63532e-09	9.88813	3.3057	2.64898e-18	2.00245e-16	1.31334	0.393242	0.00873796	0.0916633
ENSMUSG00000049107	Ntf3	1.23653	0.306296	0.0381257	0.193639	7.12228	2.83234	0.00102727	0.00562682	24.1487	4.59387	2.79116e-05	0.000272696	1.10451	0.14341	0.119812	0.415857
ENSMUSG00000060572	Mfap2	1.23567	0.30529	0.0400954	0.199217	0.420512	-1.24978	0.00819451	0.0316429	0.625493	-0.676934	0.0343118	0.108783	1.02381	0.0339528	0.599681	0.838834
ENSMUSG00000032968	Inha	1.2353	0.304859	0.0413664	0.202772	0.867048	-0.205817	0.368642	0.562822	1.12268	0.166947	0.38695	0.607729	1.13803	0.186539	0.0768841	0.328189
ENSMUSG00000020300	Cpeb4	1.2351	0.30463	0.000199701	0.00634643	1.33317	0.414862	7.45627e-06	7.32488e-05	1.23342	0.302667	0.000725693	0.00463363	0.953578	-0.0685774	0.271867	0.611564
ENSMUSG00000029714	Gigyf1	1.235	0.304515	0.00295252	0.0404305	0.749182	-0.416611	0.00168359	0.00858641	0.894224	-0.161292	0.15107	0.32855	1.09023	0.124637	0.0891741	0.3565
ENSMUSG00000014852	Adamts13	1.23473	0.304201	0.0426955	0.206902	0.919098	-0.12171	0.582728	0.746883	0.961563	-0.056547	0.758689	0.88222	1.01047	0.0150319	0.810107	0.934426
ENSMUSG00000042155	Klhl23	1.23445	0.303872	0.0276954	0.16083	3.53268	1.82077	3.86316e-05	0.000319957	1.67369	0.743036	0.0109731	0.0447348	0.906226	-0.142057	0.108777	0.395703
ENSMUSG00000039270	Megf9	1.23441	0.303819	0.00678789	0.068191	1.31561	0.395731	0.0117981	0.0423751	2.1994	1.13711	7.78153e-09	1.68066e-07	1.38528	0.470173	0.000899605	0.0199071
ENSMUSG00000042050	Wdr60	1.23422	0.303599	0.00672876	0.0678104	0.760284	-0.395389	0.0124037	0.0441153	0.947673	-0.0775383	0.529092	0.728289	1.11235	0.153616	0.0608764	0.286571
ENSMUSG00000031983	2310022B05Rik	1.23417	0.303546	0.0113724	0.0947845	1.28775	0.364855	0.0410454	0.113855	1.10897	0.149216	0.302016	0.520979	0.952861	-0.0696628	0.311925	0.644979
ENSMUSG00000043085	Tmem82	1.23365	0.302929	0.0370326	0.19039	10.2854	3.36252	8.41423e-09	1.50864e-07	7.51601	2.90997	4.54941e-07	7.01192e-06	0.954136	-0.0677338	0.326111	0.659288
ENSMUSG00000026200	Glb1l	1.23363	0.302912	0.0071613	0.0705825	0.697497	-0.51974	0.00275704	0.012913	1.09682	0.133323	0.301002	0.519833	1.67844	0.747123	5.61448e-05	0.00232716
ENSMUSG00000036473	Tbc1d24	1.2336	0.302875	0.00779362	0.0745841	1.12213	0.166239	0.25457	0.43959	1.18404	0.243715	0.0896431	0.224517	1.02587	0.0368465	0.575761	0.82618
ENSMUSG00000048799	Cep120	1.2335	0.302759	0.00338869	0.0440698	1.00712	0.0102349	0.932255	0.967844	1.02769	0.0393998	0.712782	0.854903	1.01311	0.0187902	0.775693	0.922707
ENSMUSG00000026737	Pip4k2a	1.23332	0.302552	0.0200682	0.133485	4.31244	2.10851	1.16559e-08	2.03864e-07	5.06498	2.34056	5.07566e-10	1.33358e-08	1.02319	0.0330781	0.6026	0.840613
ENSMUSG00000024043	Arhgap28	1.2331	0.302296	0.0220572	0.14143	0.976501	-0.0343068	0.839737	0.91913	0.914437	-0.129045	0.426269	0.643371	0.973956	-0.0380717	0.551714	0.814738
ENSMUSG00000019986	Ahi1	1.23309	0.302277	0.00625339	0.0649482	0.539357	-0.890687	2.98625e-06	3.20546e-05	0.558108	-0.841383	6.80077e-06	7.81739e-05	1.00615	0.00885109	0.891743	0.962734
ENSMUSG00000056144	Trim34a	1.23294	0.302102	0.00252942	0.0367504	2.7314	1.44964	1.65218e-25	1.99155e-23	2.47789	1.30911	5.12348e-21	4.99469e-19	0.953539	-0.0686357	0.301737	0.637092
ENSMUSG00000042035	Igsf3	1.23268	0.3018	0.0066546	0.0671092	1.27529	0.350822	0.0214447	0.0684338	1.20486	0.268865	0.0563189	0.158225	0.982416	-0.0255942	0.696404	0.887959
ENSMUSG00000102590	Mannr	1.23268	0.301794	0.0140292	0.107255	1.48104	0.566613	0.00808854	0.0313286	1.28149	0.357821	0.0477325	0.139559	0.969992	-0.043956	0.501997	0.786656
ENSMUSG00000061535	C1qtnf7	1.23226	0.301308	0.0430028	0.207571	0.425016	-1.23441	0.0106572	0.0390039	0.829803	-0.26916	0.216286	0.418135	1.07917	0.109921	0.183227	0.51355
ENSMUSG00000021495	Fam193b	1.23217	0.3012	0.00537377	0.0589144	0.746896	-0.421021	0.00487185	0.0206446	0.9726	-0.040082	0.728463	0.86428	1.17678	0.234849	0.0137039	0.121895
ENSMUSG00000045039	Megf8	1.23193	0.300921	0.000314169	0.00877748	0.808783	-0.306176	0.00108503	0.00590328	0.914062	-0.129636	0.126676	0.288178	1.08157	0.113127	0.081921	0.340247
ENSMUSG00000005950	P2rx5	1.23135	0.300238	0.0435025	0.209098	1.05191	0.0730177	0.72751	0.85051	1.07768	0.107934	0.560998	0.753346	1.01031	0.0147996	0.813279	0.935295
ENSMUSG00000026113	Inpp4a	1.2312	0.30006	0.00788106	0.0751316	1.12657	0.171938	0.235145	0.416873	1.53125	0.614712	0.00066923	0.00432731	1.15703	0.210421	0.0250613	0.175414
ENSMUSG00000101174	Hoxd4	1.23099	0.299819	0.0438216	0.209936	0.775462	-0.366873	0.181977	0.347924	0.814664	-0.295723	0.205067	0.404108	0.999942	-8.35097e-05	0.99892	1
ENSMUSG00000046807	Lrrc75b	1.2305	0.299246	0.0364694	0.188956	1.1484	0.199627	0.337522	0.532301	0.881068	-0.182675	0.333029	0.55448	0.855798	-0.224658	0.0533488	0.26546
ENSMUSG00000038068	Rnf144b	1.23042	0.299149	0.00753828	0.0730409	3.12967	1.64601	2.3888e-15	1.08965e-13	2.89685	1.53448	1.35489e-13	6.27145e-12	0.976599	-0.0341613	0.604499	0.841705
ENSMUSG00000030862	Cpxm2	1.23029	0.299	0.0360055	0.187493	0.914708	-0.128616	0.584863	0.7485	0.879426	-0.185366	0.392752	0.613653	0.985286	-0.0213857	0.715972	0.896459
ENSMUSG00000026319	Relch	1.23002	0.298687	0.00646153	0.0660774	1.29528	0.373265	0.0134705	0.0471017	1.29083	0.368304	0.0134071	0.0523605	1.00013	0.000180525	0.997793	0.999997
ENSMUSG00000003420	Fcgrt	1.22992	0.298564	0.0392915	0.197734	0.452261	-1.14477	0.00816061	0.0315325	0.829779	-0.2692	0.196817	0.39412	1.0822	0.113974	0.171643	0.495336
ENSMUSG00000049526	Tmem202	1.22957	0.298156	0.042844	0.207307	1.95798	0.96937	0.0171603	0.0571902	1.41908	0.504957	0.0658959	0.177742	0.973421	-0.0388636	0.548774	0.813639
ENSMUSG00000032122	Slc37a2	1.22946	0.298029	0.043313	0.208399	1.05725	0.0803148	0.698491	0.831015	1.16929	0.225627	0.272717	0.48804	1.03334	0.0473164	0.479827	0.770802
ENSMUSG00000037679	Inf2	1.2285	0.296893	0.0169822	0.121216	0.721853	-0.470223	0.0265383	0.0811386	0.978477	-0.0313908	0.828641	0.918952	1.14928	0.200724	0.0452266	0.24248
ENSMUSG00000042613	Pbxip1	1.22846	0.29685	0.00560082	0.0606585	1.07551	0.105017	0.421673	0.615551	1.03793	0.053706	0.640029	0.808419	0.984791	-0.0221104	0.737054	0.905297
ENSMUSG00000062078	Qk	1.22838	0.296757	0.0101042	0.0880355	2.26816	1.18152	3.96138e-07	5.10999e-06	1.37872	0.46333	0.00921105	0.0387834	0.826671	-0.274615	0.0135905	0.121438
ENSMUSG00000030093	Wnt7a	1.22815	0.296486	0.020133	0.133714	7.47109	2.90132	6.69101e-15	2.86941e-13	3.49616	1.80577	3.70041e-07	5.88372e-06	0.724826	-0.464294	0.0065915	0.0764651
ENSMUSG00000020605	Hs1bp3	1.22811	0.296438	0.00572045	0.0614758	0.935128	-0.0967648	0.459644	0.646847	1.03542	0.0502153	0.662305	0.822021	1.05884	0.082478	0.237916	0.577531
ENSMUSG00000018899	Irf1	1.22798	0.296287	0.00873542	0.0802281	1.50613	0.590848	0.00117748	0.00631765	1.75486	0.811356	3.93441e-05	0.000369032	1.04189	0.0592028	0.381849	0.701773
ENSMUSG00000031586	Rbpms	1.22795	0.296256	0.00560835	0.0606988	1.55609	0.637926	7.10067e-05	0.000549809	1.32672	0.407859	0.00513434	0.0240537	0.944795	-0.0819267	0.240282	0.580281
ENSMUSG00000025329	Padi1	1.22783	0.296111	0.0168846	0.120735	3.14683	1.6539	1.82011e-07	2.51128e-06	2.53685	1.34304	9.26009e-06	0.000102928	0.964745	-0.0517806	0.433575	0.741043
ENSMUSG00000021112	Mpp5	1.22689	0.295001	0.00257333	0.0372526	1.3993	0.484708	0.000114504	0.000839789	1.38283	0.467629	0.00020862	0.00159255	0.993409	-0.00953959	0.884284	0.960247
ENSMUSG00000090223	Pcp4	1.22672	0.294809	0.0448813	0.213474	1.11174	0.152821	0.499248	0.680754	0.919652	-0.12084	0.535883	0.733478	0.931021	-0.103114	0.195558	0.528052
ENSMUSG00000053063	Clec12a	1.22671	0.294794	0.0445409	0.212298	171.108	7.41877	1.09135e-14	4.5811e-13	87.9279	6.45825	1.72098e-11	5.76028e-10	0.902867	-0.147415	0.111032	0.40019
ENSMUSG00000003721	Insig2	1.22623	0.294231	0.0111273	0.093527	1.08022	0.111319	0.459638	0.646847	1.07182	0.100059	0.459598	0.671188	1.00002	3.56305e-05	0.999555	1
ENSMUSG00000031628	Casp3	1.22622	0.294217	0.0016225	0.0273698	1.25852	0.331733	0.00268865	0.0126491	1.49149	0.576751	1.21921e-06	1.6953e-05	1.09518	0.131173	0.0619583	0.289926
ENSMUSG00000042303	Sgsm3	1.22607	0.294045	0.00347346	0.0446512	0.688161	-0.539181	7.42806e-05	0.000572179	0.960082	-0.0587709	0.574606	0.761927	1.30191	0.38063	0.000657802	0.0156826
ENSMUSG00000037820	Tgm2	1.22541	0.293267	0.0132287	0.103646	1.69167	0.758451	0.000895112	0.00499962	2.15879	1.11022	1.05833e-05	0.000116188	1.05385	0.0756706	0.278625	0.618405
ENSMUSG00000038244	Mical2	1.22509	0.292884	0.00702122	0.069701	0.199769	-2.32359	1.01502e-31	2.1557e-29	0.459957	-1.12043	2.86341e-09	6.76598e-08	2.15218	1.1058	6.82477e-09	1.34823e-06
ENSMUSG00000030630	Fah	1.22482	0.292565	0.033251	0.17945	0.576875	-0.793669	0.0156765	0.0529975	1.05182	0.072886	0.661103	0.821258	1.62755	0.702701	0.00428391	0.0575067
ENSMUSG00000033577	Myo6	1.22479	0.292534	3.24238e-06	0.000279599	0.440769	-1.18191	1.72048e-63	2.04622e-60	0.588966	-0.763744	3.27676e-28	5.08326e-26	1.29936	0.377796	6.85219e-09	1.34823e-06
ENSMUSG00000044629	Cnrip1	1.22476	0.292501	0.0441446	0.21085	0.360575	-1.47163	0.00578151	0.0237709	0.933968	-0.0985549	0.586677	0.771879	1.26396	0.337955	0.0250582	0.175414
ENSMUSG00000026430	Rassf5	1.22471	0.292445	0.0355699	0.186409	1.46938	0.555205	0.04856	0.129532	1.16121	0.215628	0.25626	0.468699	0.961302	-0.0569377	0.399907	0.715086
ENSMUSG00000041700	Lhfpl1	1.22434	0.291999	0.0459758	0.216549	0.988444	-0.0167689	0.936	0.969307	1.24315	0.314004	0.176223	0.365094	1.09172	0.126609	0.146754	0.458452
ENSMUSG00000030729	Pgm2l1	1.22428	0.291934	0.0122323	0.0989566	1.01214	0.0174155	0.907528	0.953998	1.85616	0.89232	8.67129e-05	0.000735596	1.76504	0.819699	0.000137117	0.00481561
ENSMUSG00000024277	Mapre2	1.22428	0.291934	0.018216	0.126127	0.386619	-1.37102	1.98235e-05	0.000176121	0.765984	-0.384614	0.0477714	0.139639	1.21452	0.280383	0.0218163	0.160853
ENSMUSG00000048376	F2r	1.22411	0.291728	0.0274222	0.159951	1.17445	0.231991	0.235232	0.416972	1.45987	0.545843	0.0265515	0.0886873	1.0515	0.0724491	0.301908	0.637225
ENSMUSG00000028927	Padi2	1.22409	0.291706	0.0244925	0.149647	37.2307	5.21842	2.00619e-34	5.18701e-32	28.6003	4.83796	9.07497e-30	1.66905e-27	0.958482	-0.061176	0.365956	0.690438
ENSMUSG00000000579	Dynlt1c	1.22399	0.291587	0.0104838	0.0901688	0.784267	-0.350584	0.0344881	0.0995535	0.710795	-0.492495	0.00607202	0.0275145	0.971753	-0.0413385	0.530226	0.802816
ENSMUSG00000020911	Krt19	1.22389	0.29148	0.0135097	0.104825	2.9495	1.56047	7.49181e-09	1.35689e-07	2.62851	1.39425	1.3776e-07	2.38837e-06	0.977372	-0.0330207	0.609148	0.844168
ENSMUSG00000030397	Mark4	1.22385	0.291422	0.0027145	0.0384928	1.22962	0.298215	0.010819	0.0394949	1.27144	0.346469	0.00328414	0.0165997	1.01839	0.0262841	0.688924	0.885293
ENSMUSG00000027931	Npr1	1.22364	0.291181	0.0442536	0.211307	11.2296	3.48924	3.44032e-06	3.64678e-05	2.04205	1.03001	0.0112334	0.0455651	0.813519	-0.297752	0.0324893	0.204306
ENSMUSG00000028468	Rgp1	1.22355	0.291074	0.00510932	0.0570733	1.07453	0.103707	0.407485	0.602431	1.01785	0.0255282	0.815843	0.912631	0.972877	-0.0396714	0.551367	0.814737
ENSMUSG00000026556	Vangl2	1.22345	0.290952	0.0078838	0.0751316	1.18881	0.249519	0.0840604	0.196622	1.14016	0.189239	0.149715	0.326159	0.987167	-0.0186336	0.775778	0.922717
ENSMUSG00000040415	Dtx3	1.22331	0.290786	0.0127298	0.101235	0.352124	-1.50584	1.05989e-08	1.87213e-07	0.733878	-0.446389	0.0156391	0.0589903	1.53877	0.62178	0.000952753	0.0206907
ENSMUSG00000004187	Kifc2	1.22322	0.290686	0.00821467	0.0772237	0.446026	-1.1648	4.55341e-08	7.12569e-07	0.621465	-0.686256	0.000212589	0.00161731	1.10634	0.145797	0.073679	0.319843
ENSMUSG00000017057	Il13ra1	1.22276	0.290146	0.00357896	0.0453141	0.963417	-0.0537672	0.643212	0.792521	0.94509	-0.0814761	0.436255	0.652021	0.985683	-0.0208045	0.752198	0.912582
ENSMUSG00000055065	Ddx17	1.22269	0.290053	0.00413095	0.0501148	0.804242	-0.314298	0.0136704	0.0475678	0.974237	-0.0376554	0.721206	0.860286	1.12208	0.16617	0.0349212	0.210987
ENSMUSG00000043531	Sorcs1	1.22244	0.289759	0.0381588	0.193745	0.624327	-0.679626	0.0330908	0.0965752	0.96112	-0.0572112	0.735215	0.86814	1.14069	0.189908	0.0719959	0.315389
ENSMUSG00000034227	Foxj1	1.22215	0.289418	0.0397076	0.198575	7.04304	2.8162	1.09998e-06	1.30303e-05	4.68549	2.2282	5.31604e-05	0.000478981	0.953011	-0.0694347	0.319004	0.652512
ENSMUSG00000020689	Itgb3	1.22213	0.289399	0.0297282	0.167937	0.940014	-0.0892457	0.618699	0.775384	1.05654	0.0793541	0.625744	0.798546	1.04867	0.068564	0.323982	0.657756
ENSMUSG00000075415	Fnbp1	1.22143	0.28857	0.010232	0.0887705	1.26392	0.337908	0.0360014	0.102969	1.21576	0.28186	0.0611919	0.168497	0.99003	-0.0144563	0.823058	0.937594
ENSMUSG00000024621	Csf1r	1.22138	0.288516	0.0431657	0.20798	0.827578	-0.273034	0.239267	0.421166	0.970349	-0.0434238	0.801581	0.904619	1.04615	0.0650948	0.355368	0.682167
ENSMUSG00000068270	Shroom4	1.22132	0.288444	0.0118544	0.0970252	1.33192	0.41351	0.0190884	0.0622441	1.46706	0.552931	0.00374918	0.0185176	1.02554	0.0363797	0.577535	0.8272
ENSMUSG00000023034	Nr4a1	1.22128	0.288397	0.0249848	0.151379	1.04504	0.0635552	0.710574	0.839457	1.25043	0.322422	0.0982709	0.239961	1.06965	0.0971364	0.198267	0.530848
ENSMUSG00000020601	Trib2	1.22119	0.288282	0.0382346	0.193883	1.44831	0.534369	0.0575991	0.147448	1.60433	0.681967	0.0231271	0.079804	1.0163	0.0233263	0.708841	0.893628
ENSMUSG00000045062	Pcdhb7	1.22069	0.287695	0.0282276	0.162627	1.12997	0.176288	0.344758	0.539469	1.20499	0.269021	0.155832	0.335132	1.02159	0.0308152	0.62488	0.852114
ENSMUSG00000049811	Fam161a	1.22064	0.287638	0.0417869	0.203787	1.64819	0.720878	0.0304287	0.0904296	1.88756	0.916521	0.0115008	0.046346	1.01771	0.0253224	0.686265	0.88417
ENSMUSG00000050965	Prkca	1.22055	0.287534	0.021643	0.139952	4.84582	2.27674	2.57387e-10	6.04181e-09	4.11808	2.04197	1.20888e-08	2.51509e-07	0.97221	-0.0406606	0.528381	0.802007
ENSMUSG00000036411	9530077C05Rik	1.22044	0.287399	0.0123765	0.0995229	2.32194	1.21533	3.99973e-07	5.14828e-06	2.38109	1.25162	1.35461e-07	2.35079e-06	1.00968	0.0138975	0.828909	0.939404
ENSMUSG00000024727	Trpm6	1.21988	0.286742	0.00691477	0.0688585	0.472827	-1.08061	2.13679e-09	4.25926e-08	0.445954	-1.16503	8.95051e-11	2.63929e-09	0.977316	-0.0331034	0.617103	0.848237
ENSMUSG00000030748	Il4ra	1.21952	0.286312	0.0150519	0.112714	2.27175	1.18381	9.44879e-06	9.05784e-05	1.87659	0.90811	0.000187656	0.0014455	0.968885	-0.045603	0.487392	0.776756
ENSMUSG00000035275	Raver2	1.2194	0.286167	0.0475241	0.220785	0.999917	-0.000119123	0.999542	1	1.02161	0.0308506	0.863004	0.93782	1.00741	0.0106518	0.864635	0.95324
ENSMUSG00000050368	Hoxd10	1.21939	0.286161	0.0471292	0.219776	0.628194	-0.670719	0.05162	0.135686	0.931781	-0.101937	0.579152	0.765907	1.08602	0.11905	0.162415	0.482792
ENSMUSG00000025265	Fgd1	1.21935	0.286109	0.0200552	0.133485	0.201721	-2.30957	4.78795e-11	1.24696e-09	0.366653	-1.44751	8.65518e-06	9.65656e-05	1.1825	0.241841	0.0317406	0.201382
ENSMUSG00000055188	Rbm3os	1.21931	0.286059	0.0453772	0.214744	1.14245	0.192132	0.375803	0.570376	1.00672	0.00966564	0.955685	0.980786	0.960323	-0.058408	0.396924	0.712954
ENSMUSG00000074643	Cpne1	1.21928	0.286031	0.00269491	0.0382831	1.54082	0.623699	6.44794e-07	7.97168e-06	1.40675	0.49237	5.76469e-05	0.000514468	0.956994	-0.0634185	0.341264	0.671855
ENSMUSG00000096727	Psmb9	1.21893	0.285617	0.0242204	0.149077	1.1144	0.156267	0.377967	0.572746	2.04793	1.03416	0.000836782	0.0052233	1.30978	0.389328	0.0107824	0.104329
ENSMUSG00000020412	Ascc2	1.21855	0.285161	0.000798382	0.0166093	1.19788	0.260488	0.00633179	0.0256376	1.26673	0.341108	0.000411333	0.00284646	1.0363	0.0514424	0.416608	0.728469
ENSMUSG00000027661	Slc2a10	1.21849	0.285096	0.0421847	0.204987	0.764595	-0.387232	0.132828	0.276345	0.978656	-0.0311258	0.855322	0.933434	1.07834	0.108808	0.184071	0.514694
ENSMUSG00000020085	Aifm2	1.21832	0.284893	0.0246803	0.150293	0.834802	-0.260494	0.176717	0.340926	1.05882	0.082452	0.597628	0.778566	1.13857	0.18722	0.0596255	0.283477
ENSMUSG00000030116	Mfap5	1.21828	0.284849	0.0479779	0.221917	1.00965	0.0138559	0.946805	0.974837	1.04961	0.0698515	0.700692	0.847789	1.01359	0.0194806	0.757529	0.914331
ENSMUSG00000024521	Pmaip1	1.21826	0.284822	0.0238155	0.148005	2.21094	1.14466	0.000536378	0.00323495	1.96564	0.975002	0.0012339	0.00729386	0.990136	-0.0143014	0.817388	0.936292
ENSMUSG00000024079	Eif2ak2	1.21818	0.284725	0.00601934	0.0632285	2.66714	1.41529	7.51712e-17	4.08858e-15	3.523	1.8168	2.03109e-26	2.74505e-24	1.14743	0.198404	0.0207351	0.156361
ENSMUSG00000035776	Cd99l2	1.21807	0.284601	0.00361195	0.0455505	1.19645	0.258754	0.0290443	0.0871282	1.35901	0.44256	0.000474927	0.00322893	1.06496	0.0908004	0.18791	0.519018
ENSMUSG00000025809	Itgb1	1.21761	0.284055	0.00518626	0.057416	1.64675	0.719625	1.51289e-06	1.72791e-05	1.57597	0.656237	8.53568e-06	9.54114e-05	0.983745	-0.0236442	0.720366	0.897353
ENSMUSG00000027087	Itgav	1.21757	0.284008	0.0194111	0.130826	1.51086	0.595374	0.0103093	0.0379838	1.72459	0.786252	0.00195308	0.0107873	1.02387	0.0340279	0.594617	0.835544
ENSMUSG00000061288	Taok3	1.2173	0.28369	0.00154171	0.0264747	1.27347	0.34876	0.000914241	0.00508736	1.52451	0.608341	6.19887e-08	1.14244e-06	1.10836	0.148431	0.0345744	0.210058
ENSMUSG00000096764	Slc12a6	1.21714	0.283492	0.0376711	0.192379	1.12531	0.170319	0.391347	0.586101	1.06613	0.0923899	0.587724	0.772471	0.986543	-0.0195457	0.752556	0.912804
ENSMUSG00000070814	Zswim9	1.21692	0.283237	0.00500733	0.0563201	0.905619	-0.143024	0.237567	0.419292	1.02363	0.0336894	0.74972	0.877249	1.07854	0.109077	0.12618	0.427254
ENSMUSG00000050423	Ppp1r3g	1.21673	0.283012	0.0410668	0.20183	0.896322	-0.157911	0.441253	0.631474	0.638564	-0.647097	0.0371642	0.115688	0.919684	-0.120789	0.158691	0.477975
ENSMUSG00000068748	Ptprz1	1.21642	0.282642	0.0340013	0.18196	0.21455	-2.22062	8.83314e-06	8.5411e-05	0.625871	-0.676064	0.0181293	0.0661426	1.20159	0.264939	0.0360837	0.214675
ENSMUSG00000016262	Sertad4	1.21606	0.282219	0.0324581	0.176786	2.33893	1.22585	0.00155246	0.00800689	1.76814	0.822234	0.00780481	0.0339273	0.978114	-0.0319252	0.613093	0.845786
ENSMUSG00000068220	Lgals1	1.21593	0.282063	0.0361464	0.187893	0.539798	-0.889508	0.0105521	0.0386787	1.0056	0.00805375	0.960688	0.983322	1.42852	0.514521	0.00913984	0.0941365
ENSMUSG00000042834	Nrep	1.21547	0.281512	0.034837	0.184121	0.766392	-0.383845	0.103379	0.230333	0.74134	-0.431792	0.0632348	0.17252	0.990227	-0.0141684	0.817856	0.936307
ENSMUSG00000035208	Slfn8	1.21532	0.281338	0.0314619	0.173612	1.41509	0.500899	0.0447503	0.121625	2.90002	1.53606	0.000117837	0.000965206	1.15662	0.209913	0.0486263	0.251263
ENSMUSG00000063160	Numbl	1.21525	0.281257	0.0221493	0.141622	0.928316	-0.107312	0.524018	0.701154	0.890649	-0.16707	0.301855	0.520833	0.982832	-0.0249829	0.691059	0.885869
ENSMUSG00000024339	Tap2	1.21523	0.281234	0.00500459	0.0563201	0.875017	-0.192617	0.114557	0.247992	1.26168	0.335349	0.00752727	0.032978	1.49127	0.57654	1.86053e-05	0.000997409
ENSMUSG00000051705	Senp8	1.21504	0.281007	0.00732736	0.0716698	1.31233	0.392125	0.00584014	0.0239458	1.29105	0.368543	0.00863918	0.0368627	0.995133	-0.00703817	0.914706	0.970038
ENSMUSG00000037161	Mgarp	1.21502	0.280985	0.0450747	0.213947	0.784215	-0.350679	0.166824	0.326545	0.893025	-0.163228	0.389119	0.609606	1.02348	0.0334776	0.60382	0.841513
ENSMUSG00000024736	Tmem132a	1.2149	0.280841	0.0119591	0.0975385	0.695474	-0.523932	0.00407898	0.0178794	1.0884	0.122205	0.359765	0.582056	1.65601	0.727712	0.000150055	0.00516449
ENSMUSG00000029638	Glcci1	1.21455	0.280422	0.00216101	0.0330681	0.795813	-0.329498	0.00255512	0.0121264	0.918255	-0.123033	0.199086	0.396876	1.0868	0.120085	0.0828829	0.34179
ENSMUSG00000032462	Pik3cb	1.21445	0.280297	0.012357	0.0995229	1.77659	0.829109	8.79947e-05	0.00066631	1.23785	0.307832	0.0497222	0.144094	0.887475	-0.172222	0.0499403	0.255666
ENSMUSG00000066571	Garre1	1.21432	0.280151	0.0025173	0.0366744	1.0543	0.0762917	0.467667	0.653702	1.10677	0.146349	0.137282	0.306292	1.03546	0.0502697	0.443916	0.747656
ENSMUSG00000046133	C130073F10Rik	1.21431	0.280139	0.0476844	0.221265	22.5065	4.49227	1.53231e-09	3.11705e-08	16.4565	4.04058	5.57547e-08	1.03503e-06	0.961709	-0.0563277	0.40254	0.715953
ENSMUSG00000038253	Hoxa5	1.21431	0.280131	0.049328	0.225546	0.674917	-0.567219	0.0926825	0.211737	1.11232	0.15357	0.436943	0.652088	1.28179	0.358157	0.0189065	0.147991
ENSMUSG00000028413	B4galt1	1.21401	0.279776	0.0159678	0.11669	1.76569	0.820235	0.000556904	0.00333395	1.55861	0.640263	0.00282658	0.014629	0.97947	-0.0299266	0.641456	0.860208
ENSMUSG00000053580	Tanc2	1.21357	0.279259	0.0143851	0.109019	0.359649	-1.47534	7.74228e-09	1.398e-07	0.568322	-0.815221	0.000237601	0.0017784	1.15066	0.202457	0.035858	0.213837
ENSMUSG00000032440	Tgfbr2	1.21346	0.279127	0.012401	0.0996141	2.99746	1.58374	1.07103e-11	3.09178e-10	2.86402	1.51804	5.89653e-11	1.79206e-09	0.988886	-0.0161234	0.802626	0.93286
ENSMUSG00000017737	Mmp9	1.21333	0.278967	0.0436884	0.209612	0.708774	-0.496602	0.0762321	0.182597	1.18825	0.248837	0.219265	0.421835	1.8734	0.905657	0.00268823	0.0430637
ENSMUSG00000022887	Masp1	1.2131	0.278698	0.042716	0.206939	0.624783	-0.678572	0.0422129	0.116198	0.443878	-1.17176	0.00776747	0.033798	0.970131	-0.0437491	0.509784	0.792205
ENSMUSG00000025272	Tro	1.21307	0.278658	0.0460401	0.216575	1.10614	0.145533	0.493341	0.675768	0.814864	-0.29537	0.176515	0.365465	0.85957	-0.218313	0.0580717	0.279343
ENSMUSG00000020121	Srgap1	1.21295	0.278518	0.0101899	0.0886363	1.42592	0.511897	0.00215457	0.0105279	1.83033	0.872106	3.99014e-06	4.86563e-05	1.08471	0.117307	0.119104	0.414929
ENSMUSG00000030107	Usp18	1.2129	0.278461	0.0330705	0.178778	50.5819	5.66055	2.06364e-34	5.25933e-32	75.2305	6.23325	3.40326e-41	9.95313e-39	1.09101	0.125668	0.123577	0.422911
ENSMUSG00000041548	Hspb8	1.21282	0.278369	0.031331	0.173249	0.91575	-0.126974	0.48579	0.669589	0.982212	-0.0258933	0.870423	0.940598	1.02376	0.0338783	0.592905	0.83447
ENSMUSG00000022015	Tnfsf11	1.21273	0.27826	0.0446806	0.212828	0.562531	-0.829996	0.0453979	0.123047	0.93305	-0.0999742	0.613004	0.789773	1.08681	0.120101	0.12993	0.433125
ENSMUSG00000006586	Runx1t1	1.21264	0.278146	0.0500298	0.227403	0.550245	-0.861855	0.030693	0.0909876	0.999849	-0.000217157	0.999027	1	1.23167	0.300617	0.0308926	0.197923
ENSMUSG00000045658	Pid1	1.21244	0.277914	0.0467286	0.218353	1.00693	0.00996348	0.959486	0.981324	1.02026	0.0289405	0.867143	0.939559	1.00504	0.0072498	0.906776	0.966451
ENSMUSG00000041420	Meis3	1.21242	0.277892	0.0120074	0.0977806	1.43636	0.522414	0.00302479	0.0139546	1.65917	0.730457	0.00014853	0.00118346	1.04053	0.0573135	0.3961	0.712776
ENSMUSG00000031891	Hsd11b2	1.21236	0.277813	0.0435845	0.209303	0.845416	-0.242267	0.276839	0.466058	2.45347	1.29482	0.00314572	0.016025	4.36814	2.12702	5.72211e-05	0.00235492
ENSMUSG00000003581	Rnf215	1.21223	0.277659	0.00406483	0.0496525	1.05426	0.0762366	0.490857	0.67384	1.13557	0.183421	0.0839325	0.214036	1.05153	0.0724944	0.280156	0.619369
ENSMUSG00000066363	Serpina3f	1.21216	0.277581	0.0503585	0.22836	0.802961	-0.316598	0.220265	0.398706	1.11295	0.154388	0.428926	0.645742	1.18852	0.249165	0.0439492	0.239404
ENSMUSG00000019929	Dcn	1.21202	0.277415	0.0499733	0.227324	0.237265	-2.07543	0.00263927	0.0124562	0.947235	-0.0782055	0.674474	0.829606	1.43772	0.523786	0.00965884	0.0974899
ENSMUSG00000050663	Trhde	1.21198	0.277369	0.0501231	0.22768	0.560987	-0.83396	0.0420013	0.115789	0.912414	-0.132239	0.497442	0.701309	1.085	0.117699	0.151653	0.465972
ENSMUSG00000028111	Ctsk	1.21177	0.277117	0.0400778	0.199217	0.693245	-0.528564	0.0579796	0.148125	0.935103	-0.0968029	0.572783	0.760754	1.07743	0.107596	0.18209	0.511969
ENSMUSG00000046794	Ppp1r3b	1.21164	0.276967	0.02737	0.159822	1.38078	0.465484	0.0446332	0.121343	0.95407	-0.0678335	0.664356	0.823276	0.777256	-0.363538	0.0145411	0.126204
ENSMUSG00000042121	Ssh1	1.21152	0.276818	0.0127043	0.101083	1.91467	0.937092	1.42364e-05	0.000131186	1.73286	0.793154	9.95355e-05	0.000832886	0.97996	-0.0292051	0.653901	0.866088
ENSMUSG00000026970	Rbms1	1.2115	0.276798	0.00682167	0.0684011	1.86265	0.89736	2.69309e-08	4.40777e-07	1.61251	0.689308	7.29733e-06	8.31849e-05	0.950081	-0.0738774	0.2823	0.621746
ENSMUSG00000020564	Atxn7l1	1.21141	0.276684	0.010549	0.090575	1.17022	0.226784	0.117553	0.252578	1.25244	0.324737	0.0287103	0.0946051	1.02952	0.0419698	0.527476	0.801791
ENSMUSG00000048644	Ctxn1	1.21114	0.276369	0.0270094	0.158691	0.769866	-0.37732	0.078577	0.186834	1.08796	0.121625	0.449871	0.662089	1.31451	0.394524	0.0118451	0.110728
ENSMUSG00000018820	Zfyve27	1.21038	0.275459	0.00236347	0.0351065	1.06386	0.0893124	0.380744	0.575439	1.00523	0.00752886	0.934432	0.969309	0.96462	-0.0519678	0.425553	0.736042
ENSMUSG00000059173	Pde1a	1.21015	0.275181	0.0502763	0.228117	0.969299	-0.0449865	0.825828	0.911329	1.07026	0.0979599	0.591855	0.774871	1.03657	0.0518201	0.445432	0.748695
ENSMUSG00000005360	Slc1a3	1.21002	0.275032	0.0509103	0.229947	0.91333	-0.130791	0.557128	0.727878	0.887738	-0.171794	0.397836	0.61861	0.987481	-0.0181756	0.771687	0.920127
ENSMUSG00000029672	Fam3c	1.2097	0.274649	0.0130678	0.102786	1.30692	0.386174	0.0213996	0.0683684	1.5608	0.642286	0.00083994	0.00523934	1.05113	0.071947	0.298203	0.634688
ENSMUSG00000050271	Prag1	1.20964	0.274576	0.0160792	0.116968	1.57767	0.657791	0.00206313	0.0101557	1.9873	0.990807	3.58046e-05	0.000339763	1.0523	0.0735484	0.289781	0.628389
ENSMUSG00000040699	Limd2	1.20952	0.274429	0.024397	0.149405	1.47551	0.561214	0.0184096	0.0604363	1.67201	0.741582	0.00441053	0.0211743	1.02181	0.0311295	0.623287	0.851329
ENSMUSG00000046572	Zfp518b	1.20946	0.274361	0.0114878	0.0952025	1.27792	0.353801	0.0238526	0.0742636	1.50059	0.585532	0.000912299	0.00562773	1.05273	0.0741388	0.284897	0.624122
ENSMUSG00000041483	Zfp281	1.20943	0.274328	0.00926764	0.0832395	1.06869	0.0958469	0.470126	0.656007	1.06899	0.0962458	0.418862	0.637118	1.00397	0.00572323	0.930318	0.975214
ENSMUSG00000029175	Slc35f6	1.20931	0.274189	0.00115019	0.0213857	1.33271	0.414358	2.30851e-05	0.000201388	1.46051	0.546473	6.99086e-08	1.2831e-06	1.05329	0.0749076	0.240068	0.580281
ENSMUSG00000043300	B3galnt1	1.20917	0.274018	0.0505122	0.228796	0.599305	-0.738637	0.0409712	0.113745	0.843125	-0.246181	0.244511	0.454194	1.04422	0.0624324	0.374017	0.696379
ENSMUSG00000031925	Maml2	1.20913	0.273971	0.00348168	0.0447208	1.75627	0.812517	1.0912e-10	2.72647e-09	1.25725	0.330269	0.00319969	0.0162397	0.790699	-0.338799	0.000410432	0.0110973
ENSMUSG00000041794	Myrip	1.20891	0.273708	0.0458883	0.216328	0.741725	-0.431044	0.156398	0.311643	1.33607	0.417991	0.126646	0.288178	1.56834	0.649234	0.00557476	0.0689708
ENSMUSG00000028842	Ago3	1.20882	0.273603	0.0143568	0.108856	0.967675	-0.0474058	0.747999	0.863391	1.04924	0.0693459	0.600023	0.780148	1.04026	0.0569475	0.397356	0.713298
ENSMUSG00000098702	1500015A07Rik	1.20874	0.273507	0.0173011	0.122396	1.27206	0.34717	0.0515463	0.135566	1.55609	0.637929	0.00260347	0.0136614	1.05495	0.0771797	0.27045	0.610299
ENSMUSG00000056476	Med12l	1.20856	0.273292	0.0517462	0.232734	0.846008	-0.241256	0.315987	0.509279	1.10956	0.149984	0.439101	0.653665	1.13785	0.186315	0.0755924	0.324783
ENSMUSG00000032536	Trak1	1.20854	0.273262	0.0015306	0.0263405	1.35543	0.438753	1.84322e-05	0.000164993	1.70536	0.770074	1.16005e-12	4.71418e-11	1.15801	0.211647	0.00454907	0.0600376
ENSMUSG00000030730	Atp2a1	1.20828	0.272958	0.051871	0.233129	10.4067	3.37944	5.23344e-05	0.000419428	1.89238	0.920203	0.0201822	0.0717518	0.839842	-0.251811	0.0446486	0.241043
ENSMUSG00000020400	Tnip1	1.20764	0.272195	0.00602957	0.0632827	1.4922	0.577436	2.80401e-05	0.000240382	1.66423	0.734851	3.1803e-07	5.13452e-06	1.04482	0.0632505	0.348908	0.67777
ENSMUSG00000023092	Fhl1	1.2075	0.27202	0.0520345	0.233577	0.857274	-0.222172	0.341196	0.535822	1.00398	0.00573309	0.974289	0.989551	1.05067	0.0713042	0.323991	0.657756
ENSMUSG00000063687	Pcdhb5	1.20748	0.271995	0.0418227	0.203787	1.12223	0.166372	0.404914	0.599928	1.2215	0.288657	0.16196	0.344505	1.02646	0.0376756	0.557101	0.816992
ENSMUSG00000044734	Serpinb1a	1.20704	0.271476	0.0208806	0.136969	0.765996	-0.384591	0.0495642	0.13162	0.45369	-1.14022	6.84802e-05	0.000596236	0.867302	-0.205393	0.0422681	0.234231
ENSMUSG00000050335	Lgals3	1.20702	0.271447	0.0108609	0.0924072	1.3493	0.432214	0.00606903	0.0247195	1.55631	0.638127	0.000232944	0.00175199	1.04542	0.0640787	0.347624	0.676691
ENSMUSG00000029422	Rsrc2	1.207	0.27143	0.000648549	0.0144906	1.15072	0.202538	0.0200889	0.0648662	1.1119	0.153021	0.0619309	0.169976	0.98098	-0.0277045	0.650491	0.864132
ENSMUSG00000008734	Gprc5b	1.20688	0.271281	0.0430965	0.207835	0.294688	-1.76274	0.00069139	0.00400936	0.834154	-0.261615	0.196336	0.393467	1.22142	0.288562	0.0333095	0.207045
ENSMUSG00000042622	Maff	1.2068	0.271187	0.00756791	0.0731139	1.37394	0.458315	0.00110154	0.00597856	1.01692	0.0242114	0.824214	0.916995	0.796811	-0.32769	0.00231793	0.0388749
ENSMUSG00000031453	Rasa3	1.20667	0.271033	0.0246156	0.150112	0.414085	-1.272	0.000120155	0.000876714	0.866672	-0.206442	0.219428	0.422013	1.33947	0.421658	0.00861623	0.0907237
ENSMUSG00000020083	Fam241b	1.20664	0.270991	0.0200614	0.133485	1.27502	0.350525	0.0588822	0.149852	1.09514	0.131116	0.380081	0.60075	0.953284	-0.0690223	0.315858	0.649166
ENSMUSG00000049804	Armcx4	1.20655	0.270887	0.0389954	0.196803	0.206014	-2.27918	1.48298e-05	0.000135883	0.879668	-0.184968	0.310114	0.529319	2.29411	1.19793	0.000846321	0.0189073
ENSMUSG00000044864	Ankrd50	1.20584	0.270035	0.0136394	0.105472	2.30912	1.20734	5.81367e-08	8.90775e-07	1.94484	0.959654	4.84113e-06	5.79247e-05	0.96082	-0.0576617	0.392926	0.709903
ENSMUSG00000022095	Fam160b2	1.20583	0.270021	0.00127677	0.0231457	1.06182	0.086542	0.345654	0.540444	1.20508	0.269133	0.00351709	0.0175609	1.09608	0.132351	0.0458223	0.243985
ENSMUSG00000026674	Ddr2	1.20573	0.269901	0.0415953	0.2033	3.77857	1.91784	0.000164137	0.00115627	2.50447	1.3245	0.00182619	0.0102129	0.971062	-0.0423641	0.514352	0.794784
ENSMUSG00000047344	Lancl3	1.2056	0.26975	0.0300658	0.169304	1.03176	0.0451112	0.792708	0.891109	2.1134	1.07957	0.000940933	0.0057784	1.69933	0.764965	0.00181626	0.032957
ENSMUSG00000001642	Akr1b3	1.20542	0.269536	0.00554628	0.0601903	0.675406	-0.566172	2.06505e-05	0.000182741	0.978263	-0.0317061	0.755892	0.880746	1.39685	0.482178	7.87345e-05	0.00305419
ENSMUSG00000061731	Ext1	1.20535	0.269455	0.00675808	0.0680497	1.23	0.298653	0.0184447	0.060521	1.48598	0.571412	4.84513e-05	0.000441313	1.09106	0.125734	0.08591	0.348311
ENSMUSG00000040640	Erc2	1.20528	0.269365	0.0306831	0.170911	1.06862	0.0957519	0.585076	0.74864	1.28243	0.358885	0.079674	0.20561	1.0637	0.0890878	0.227387	0.565401
ENSMUSG00000029101	Rgs12	1.20501	0.269045	0.0268946	0.158379	2.02105	1.0151	0.0011648	0.0062666	1.85835	0.894024	0.00192493	0.0106582	0.993782	-0.0089989	0.884249	0.960247
ENSMUSG00000026360	Rgs2	1.2049	0.268912	0.0147673	0.111194	0.183619	-2.44521	3.91895e-21	3.19242e-19	0.523197	-0.934573	2.10364e-05	0.000211999	2.52545	1.33654	1.0677e-07	1.44104e-05
ENSMUSG00000026213	Stk11ip	1.20489	0.2689	0.00499072	0.0562794	0.883026	-0.179472	0.116606	0.251117	0.97756	-0.0327427	0.743009	0.872861	1.06068	0.08499	0.213667	0.548734
ENSMUSG00000074968	Ano3	1.20474	0.268722	0.0393866	0.197955	1.22126	0.288366	0.183154	0.349724	1.50534	0.590091	0.028035	0.0927567	1.04442	0.062701	0.359341	0.685335
ENSMUSG00000025959	Klf7	1.20466	0.268625	0.00870516	0.0800884	0.906429	-0.141735	0.269385	0.456809	0.968065	-0.0468249	0.675234	0.830041	1.0323	0.0458569	0.493046	0.781119
ENSMUSG00000029648	Flt1	1.20464	0.268607	0.0350512	0.184789	3.6806	1.87994	1.87788e-05	0.000167675	1.2412	0.311734	0.121457	0.279117	0.671864	-0.573759	0.00577268	0.0707229
ENSMUSG00000052557	Gan	1.20452	0.268453	0.00765103	0.0736614	0.681751	-0.552683	0.000129512	0.000936695	0.715065	-0.483854	0.000648866	0.00421704	1.01906	0.0272435	0.680444	0.881169
ENSMUSG00000067787	Blcap	1.20428	0.268175	0.00759084	0.0732392	1.53965	0.622599	2.04121e-05	0.00018072	1.3822	0.466967	0.00081066	0.00508158	0.95824	-0.0615413	0.36321	0.688199
ENSMUSG00000029868	Trpv6	1.20422	0.268094	0.0206226	0.135766	1.22571	0.293619	0.102287	0.228428	1.02469	0.0351853	0.803942	0.906022	0.92976	-0.105069	0.165852	0.48793
ENSMUSG00000021457	Syk	1.20407	0.267922	0.0410907	0.201885	8.17754	3.03167	2.25665e-08	3.75547e-07	12.0151	3.58678	1.05961e-10	3.09385e-09	1.04509	0.0636315	0.354165	0.681819
ENSMUSG00000035248	Tut7	1.20373	0.267516	0.00427059	0.0511719	1.52999	0.613522	7.92767e-07	9.63417e-06	1.4428	0.528869	1.67782e-05	0.000174227	0.971614	-0.0415452	0.527761	0.801904
ENSMUSG00000023915	Tnfrsf21	1.20372	0.2675	0.0119261	0.0975175	0.430369	-1.21635	1.49821e-09	3.05114e-08	0.547129	-0.870046	3.68456e-06	4.53641e-05	1.0743	0.103397	0.157559	0.476146
ENSMUSG00000043279	Trim56	1.2036	0.267352	0.00303858	0.0410106	1.45629	0.542293	1.80274e-06	2.03293e-05	1.42113	0.507043	8.47973e-06	9.49049e-05	0.98592	-0.0204579	0.751527	0.912233
ENSMUSG00000042298	Ttc19	1.20354	0.267282	0.01022	0.0887528	1.05802	0.0813653	0.533136	0.70857	1.12688	0.172336	0.163756	0.347055	1.03721	0.0527141	0.433535	0.741043
ENSMUSG00000053641	Dennd4a	1.20347	0.267198	0.0168007	0.120405	1.06761	0.0943826	0.533796	0.709033	0.840153	-0.251277	0.106348	0.254153	0.851959	-0.231144	0.0250364	0.175405
ENSMUSG00000035681	Kcnc2	1.20328	0.266977	0.00710797	0.0702791	0.247629	-2.01375	1.39879e-35	3.89913e-33	0.286262	-1.80459	5.69827e-29	9.68163e-27	1.06289	0.0879894	0.207752	0.541809
ENSMUSG00000013033	Adgrl1	1.20318	0.266856	0.034591	0.18321	0.349463	-1.51679	0.000249483	0.00166821	0.869619	-0.201545	0.260632	0.473925	1.36138	0.445073	0.0109467	0.104851
ENSMUSG00000021493	Pdlim7	1.20318	0.266848	0.0154553	0.114763	1.94451	0.959404	1.78214e-05	0.000160088	1.60118	0.679135	0.000692293	0.00445224	0.958707	-0.0608374	0.369331	0.692818
ENSMUSG00000040473	Cfap69	1.20315	0.266817	0.0203667	0.134706	0.228921	-2.12708	1.55485e-12	5.03423e-11	0.458204	-1.12594	3.2342e-05	0.000310205	1.41324	0.499011	0.00343511	0.0504629
ENSMUSG00000069874	Irgm2	1.203	0.266639	0.0179049	0.125102	3.38159	1.7577	1.98068e-11	5.54715e-10	5.23665	2.38864	3.68711e-19	3.01734e-17	1.18368	0.24328	0.0212871	0.158951
ENSMUSG00000039646	Vasn	1.20296	0.266592	0.0288382	0.164954	1.3577	0.44116	0.0493001	0.131097	1.21129	0.276549	0.134473	0.301687	0.979701	-0.0295863	0.638806	0.85908
ENSMUSG00000065954	Tacc1	1.20294	0.26656	0.023131	0.145609	0.455533	-1.13437	0.000143641	0.0010279	0.742814	-0.428928	0.032266	0.103548	1.10283	0.141213	0.0965219	0.371681
ENSMUSG00000043251	Exoc3l	1.20249	0.26602	0.0527669	0.235268	1.04456	0.0629001	0.756884	0.868214	1.03093	0.0439451	0.803266	0.90566	0.997309	-0.00388696	0.949973	0.982428
ENSMUSG00000000938	Hoxa10	1.20245	0.265974	0.0523655	0.234633	0.619436	-0.690972	0.0442095	0.120467	1.02149	0.0306721	0.86081	0.936762	1.24647	0.317851	0.028613	0.189566
ENSMUSG00000034614	Pik3ip1	1.20244	0.265961	0.0284176	0.163133	0.553186	-0.854164	0.00390813	0.0172705	0.730765	-0.452521	0.0374838	0.116419	1.0375	0.0531101	0.422434	0.733411
ENSMUSG00000040652	Oaz2	1.20196	0.265391	0.00889817	0.0812085	0.947109	-0.0783982	0.531099	0.707126	0.955925	-0.0650301	0.558854	0.751486	1.00187	0.00269133	0.967338	0.989654
ENSMUSG00000020437	Myo1g	1.20194	0.265362	0.0542075	0.239048	2.07627	1.054	0.0164934	0.0553398	15.4574	3.95023	3.04755e-06	3.82069e-05	1.47442	0.560152	0.00897101	0.0928426
ENSMUSG00000026207	Speg	1.20185	0.265259	0.0423029	0.205374	0.259071	-1.94858	0.000163377	0.00115203	0.995091	-0.00709928	0.965661	0.985436	3.20209	1.67901	0.000166134	0.00557111
ENSMUSG00000030844	Rgs10	1.2016	0.26496	0.0487464	0.224107	1.29371	0.371512	0.139369	0.286378	1.16932	0.225674	0.255852	0.468239	0.985137	-0.021604	0.729805	0.902744
ENSMUSG00000051951	Xkr4	1.20148	0.26481	0.0467693	0.218353	0.962055	-0.0558084	0.771483	0.876528	1.6654	0.735873	0.0199228	0.0709852	1.5453	0.62789	0.00634451	0.0748923
ENSMUSG00000027677	Ttc14	1.20128	0.264568	0.0111551	0.0937114	1.03296	0.0467873	0.722844	0.847277	1.14169	0.191166	0.13356	0.300203	1.05704	0.0800271	0.251233	0.591619
ENSMUSG00000029598	Plbd2	1.20111	0.264367	0.000434751	0.0109296	0.69243	-0.53026	8.21944e-10	1.74358e-08	0.759724	-0.396452	3.02775e-06	3.8012e-05	1.06378	0.0892013	0.143519	0.453962
ENSMUSG00000050558	Prokr2	1.20103	0.264277	0.0529106	0.235675	1.10474	0.143713	0.531801	0.707535	1.25412	0.326671	0.179533	0.369794	1.03693	0.0523249	0.439376	0.744952
ENSMUSG00000072812	Ahnak2	1.20079	0.263979	0.0191105	0.129834	0.798973	-0.323781	0.0658838	0.163417	1.08316	0.11524	0.418148	0.636662	1.28125	0.357557	0.00803533	0.0867891
ENSMUSG00000038415	Foxq1	1.20065	0.26382	0.0315632	0.173931	6.16302	2.62364	3.27773e-10	7.60399e-09	2.94978	1.56061	4.16062e-05	0.000386994	0.826753	-0.274472	0.0274932	0.185737
ENSMUSG00000053117	E330013P04Rik	1.20053	0.263672	0.0508183	0.229661	0.291959	-1.77616	0.00177315	0.00896796	0.94537	-0.0810484	0.645752	0.811226	1.54202	0.624821	0.00707384	0.0795064
ENSMUSG00000039501	Znfx1	1.20031	0.263401	0.00188332	0.0301956	1.91103	0.934348	1.89491e-18	1.19032e-16	2.80041	1.48564	2.34481e-43	8.20224e-41	1.41304	0.498803	3.13692e-07	3.56711e-05
ENSMUSG00000008318	Relt	1.20022	0.263294	0.046767	0.218353	1.74428	0.802635	0.0198507	0.0642789	4.45406	2.15512	0.00010281	0.000855073	1.11287	0.154288	0.101598	0.38247
ENSMUSG00000039431	Mtmr7	1.19982	0.262813	0.0419058	0.204067	0.191241	-2.38653	1.74744e-05	0.000157129	0.580403	-0.784873	0.0135943	0.0529755	1.15703	0.210432	0.059126	0.281923
ENSMUSG00000040447	Spns2	1.19972	0.262693	0.0126427	0.100745	2.80227	1.48659	8.1768e-14	3.07104e-12	2.029	1.02077	7.6166e-08	1.38512e-06	0.882017	-0.181121	0.0364048	0.215564
ENSMUSG00000037266	Rsrp1	1.19931	0.262209	0.00753304	0.0730409	0.696182	-0.522463	0.000123212	0.000897183	0.858206	-0.220604	0.0572772	0.160311	1.10726	0.146996	0.052615	0.263818
ENSMUSG00000034160	Ogt	1.19904	0.261875	0.0162444	0.117847	0.932598	-0.100672	0.494133	0.676437	0.946766	-0.0789199	0.546669	0.742099	1.00361	0.00519479	0.935508	0.977505
ENSMUSG00000043342	Hoxd9	1.19893	0.261752	0.0558932	0.243139	0.52163	-0.9389	0.0267068	0.0814979	0.805504	-0.312037	0.180382	0.370868	1.04433	0.0625754	0.371443	0.694586
ENSMUSG00000027936	Crtc2	1.19882	0.261612	0.000678471	0.0148881	0.907213	-0.140486	0.090145	0.207366	0.999228	-0.00111394	0.98832	0.996418	1.07494	0.104262	0.0910804	0.359577
ENSMUSG00000097328	Tnfsf12	1.19867	0.261435	0.0297834	0.16807	0.794935	-0.331092	0.110732	0.242199	0.903612	-0.146224	0.375362	0.596663	1.03225	0.0457881	0.481433	0.772174
ENSMUSG00000099707	Gm8883	1.19866	0.261423	0.0509583	0.230098	0.957315	-0.0629341	0.750289	0.864873	0.685146	-0.545518	0.0556515	0.156851	0.898184	-0.154918	0.106229	0.391738
ENSMUSG00000063142	Kcnma1	1.19829	0.260971	0.0524407	0.234633	0.0859618	-3.54016	0.000583721	0.00347815	0.484591	-1.04516	0.021749	0.0759151	1.07606	0.105759	0.161964	0.48258
ENSMUSG00000036769	Wdr44	1.1982	0.260869	0.0108242	0.0922207	1.47054	0.556349	0.000272334	0.00179477	1.49894	0.583947	0.0001755	0.00136305	1.00558	0.00803041	0.902734	0.96552
ENSMUSG00000068122	Agtr2	1.19801	0.260645	0.0562377	0.243941	0.242832	-2.04197	0.00387441	0.0171513	0.79007	-0.339947	0.166373	0.351045	1.09272	0.12792	0.130834	0.435024
ENSMUSG00000042677	Zc3h12a	1.19801	0.260634	0.0224159	0.142926	3.64923	1.86759	5.08001e-10	1.13143e-08	4.53163	2.18003	9.51547e-13	3.91143e-11	1.04455	0.0628878	0.353946	0.681479
ENSMUSG00000027797	Dclk1	1.19796	0.260581	0.0498443	0.226931	0.919363	-0.121293	0.544862	0.718163	1.03106	0.0441347	0.796469	0.901991	1.04203	0.0593956	0.388725	0.706855
ENSMUSG00000027259	Adal	1.19795	0.260567	0.00676103	0.0680497	0.756438	-0.402706	0.00134879	0.00710225	0.995086	-0.00710664	0.943908	0.974723	1.24249	0.313232	0.00155667	0.0295949
ENSMUSG00000026853	Crat	1.19779	0.260375	0.00442079	0.0520864	1.11431	0.156148	0.141621	0.28967	1.3942	0.479439	3.86855e-05	0.000364388	1.15722	0.210658	0.00755679	0.0831629
ENSMUSG00000041935	AW549877	1.19762	0.260176	0.000214474	0.00665663	0.805649	-0.311776	4.47563e-05	0.000364923	0.885138	-0.176026	0.0148605	0.0566774	1.0686	0.0957272	0.100444	0.380152
ENSMUSG00000054792	Klhl18	1.19758	0.260116	0.00755385	0.0730712	1.00205	0.00295145	0.979735	0.991627	1.22297	0.29039	0.0154942	0.058625	1.14797	0.199081	0.0158768	0.133035
ENSMUSG00000031659	Adcy7	1.19748	0.26	0.0532717	0.236857	1.13791	0.186393	0.389079	0.583832	2.11582	1.08122	0.00902892	0.0381878	1.13995	0.188968	0.0749774	0.323625
ENSMUSG00000002031	Ift46	1.19741	0.259912	0.00943653	0.0843367	1.09831	0.135285	0.276872	0.466069	1.34058	0.422858	0.00216973	0.0117904	1.11378	0.155466	0.0467217	0.246048
ENSMUSG00000057751	Megf6	1.19733	0.259827	0.0559038	0.243139	1.07287	0.101476	0.630194	0.78368	0.990996	-0.0130489	0.94143	0.973122	0.976137	-0.0348448	0.591622	0.833363
ENSMUSG00000023088	Abcc1	1.19733	0.259817	0.000284255	0.00816162	1.49974	0.584716	4.37131e-13	1.5172e-11	1.46338	0.549308	1.18615e-11	4.0616e-10	0.981969	-0.0262505	0.649055	0.863521
ENSMUSG00000040998	Npnt	1.19729	0.259768	0.0396834	0.198517	0.420835	-1.24867	0.00173028	0.00878936	0.953751	-0.0683149	0.677035	0.831382	1.48813	0.5735	0.00658141	0.0764446
ENSMUSG00000033249	Hsf4	1.19713	0.259578	0.0567224	0.245029	0.990863	-0.0132422	0.949471	0.976343	1.08024	0.111347	0.553956	0.74783	1.03114	0.0442408	0.505793	0.789128
ENSMUSG00000029171	Pgm2	1.19701	0.259433	0.0171736	0.121927	0.989383	-0.0153995	0.916027	0.958661	1.25536	0.328104	0.0414066	0.125458	1.15269	0.20501	0.0318711	0.202016
ENSMUSG00000003585	Sec14l2	1.19695	0.259366	0.018894	0.129017	0.621215	-0.686834	0.00149788	0.0077658	0.940307	-0.0887965	0.517247	0.717839	1.2429	0.313714	0.010999	0.105228
ENSMUSG00000086788	1700029M20Rik	1.19691	0.25931	0.0495311	0.226233	8.49662	3.08689	0.000796478	0.00451658	14.3365	3.84163	0.000226961	0.00171422	1.02112	0.0301491	0.638857	0.85908
ENSMUSG00000099759	1700030C10Rik	1.19664	0.258991	0.0378846	0.193106	0.951841	-0.0712073	0.691584	0.826048	1.34911	0.432003	0.0562765	0.158181	1.27202	0.347117	0.0187956	0.147991
ENSMUSG00000022620	Arsa	1.1964	0.258706	0.0182013	0.126127	1.66622	0.73658	0.000515942	0.00312756	2.19444	1.13385	1.3409e-06	1.85295e-05	1.07256	0.101054	0.171593	0.495336
ENSMUSG00000094441	Zfp955a	1.19567	0.257819	0.00200703	0.0317014	1.15877	0.212596	0.0205807	0.0662385	1.21627	0.282468	0.00207729	0.0113782	1.03567	0.0505667	0.415647	0.727772
ENSMUSG00000020898	Ctc1	1.19557	0.257701	0.00239717	0.0353112	0.838382	-0.254321	0.00894525	0.033889	0.937439	-0.0932033	0.285275	0.501953	1.07299	0.10163	0.121868	0.419702
ENSMUSG00000028293	Slc35a1	1.1955	0.257617	0.0063791	0.0655707	0.961973	-0.0559312	0.614289	0.772277	1.66105	0.732092	2.4532e-08	4.84128e-07	1.75095	0.808134	9.54112e-10	2.2582e-07
ENSMUSG00000048763	Hoxb3	1.19519	0.257243	0.0131658	0.103313	0.898639	-0.154187	0.257532	0.44313	0.986327	-0.019862	0.865112	0.93884	1.04671	0.0658598	0.33542	0.667047
ENSMUSG00000015501	Hivep2	1.1951	0.257133	0.0185488	0.127767	1.88816	0.91698	5.27528e-05	0.000421833	2.25955	1.17604	6.2322e-07	9.39835e-06	1.04562	0.0643522	0.345182	0.674789
ENSMUSG00000031557	Plekha2	1.19501	0.257022	0.018032	0.125344	1.7262	0.787599	0.000214126	0.00145969	1.40677	0.492384	0.00693515	0.0307463	0.953367	-0.0688957	0.316449	0.649727
ENSMUSG00000043336	Filip1l	1.19493	0.256926	0.0172283	0.122153	1.2566	0.329523	0.0429432	0.117769	1.36362	0.447444	0.00981127	0.0408383	1.02583	0.0367926	0.574845	0.826129
ENSMUSG00000081683	Fzd10	1.19488	0.256866	0.0186051	0.128022	0.103289	-3.27524	3.23476e-31	6.48406e-29	0.196291	-2.34894	1.87096e-18	1.43871e-16	1.44843	0.534493	0.00232568	0.0388749
ENSMUSG00000090555	Gm8893	1.19447	0.256374	0.0254737	0.153526	0.88129	-0.182311	0.431281	0.622748	1.18994	0.250888	0.26418	0.47794	1.11171	0.152784	0.0581489	0.279632
ENSMUSG00000041301	Cftr	1.19392	0.255702	0.0398972	0.199087	3.61045	1.85218	4.29142e-05	0.000351511	2.7726	1.47124	0.000379056	0.00265503	0.976666	-0.0340634	0.591195	0.833336
ENSMUSG00000020422	Tns3	1.19359	0.255307	0.0120134	0.0977806	1.01055	0.0151465	0.90559	0.952721	0.990535	-0.0137194	0.902969	0.955536	0.989091	-0.0158247	0.809843	0.934426
ENSMUSG00000047036	Zfp445	1.19351	0.255205	0.00396572	0.0488912	0.94584	-0.0803313	0.426221	0.618597	0.954903	-0.0665737	0.467564	0.677704	1.00306	0.00441417	0.945316	0.980918
ENSMUSG00000035279	Ssc5d	1.19331	0.254966	0.0471566	0.219839	0.462951	-1.11107	0.00765605	0.0299855	1.01353	0.0193909	0.907327	0.957794	1.63186	0.706518	0.00499915	0.0641056
ENSMUSG00000035158	Mitf	1.19301	0.254601	0.0438758	0.21003	0.908999	-0.137649	0.471397	0.656907	0.920067	-0.120189	0.484615	0.691462	1.00089	0.00128263	0.983256	0.995694
ENSMUSG00000039953	Clstn1	1.19294	0.254522	0.00763074	0.0735104	0.813994	-0.296911	0.0136115	0.0473997	1.02804	0.0398949	0.693604	0.843132	1.19742	0.259935	0.00418973	0.056735
ENSMUSG00000046719	Nxph3	1.19285	0.254413	0.0576627	0.247217	0.781849	-0.355038	0.176612	0.340843	0.848544	-0.236939	0.260086	0.473334	1.00954	0.0136962	0.826928	0.939056
ENSMUSG00000030532	Hddc3	1.19282	0.254372	0.033976	0.18196	0.805367	-0.312282	0.128828	0.270483	1.02127	0.0303672	0.844686	0.926765	1.11659	0.159101	0.0844493	0.344965
ENSMUSG00000021281	Tnfaip2	1.19277	0.254316	0.011947	0.0975385	3.38124	1.75755	1.55039e-23	1.55387e-21	4.01629	2.00586	7.21349e-30	1.36903e-27	1.06931	0.0966784	0.174361	0.499622
ENSMUSG00000111205	Gm39307	1.19274	0.254285	0.0567871	0.24511	0.679749	-0.556926	0.0990123	0.22269	3.23241	1.69261	0.00552449	0.0255594	27.9213	4.80329	2.6685e-05	0.00128848
ENSMUSG00000103037	Pcdhgb1	1.19241	0.253876	0.0584683	0.24933	0.980901	-0.0278207	0.892293	0.945785	1.0837	0.11596	0.53401	0.731692	1.03658	0.0518336	0.445588	0.748806
ENSMUSG00000117975	Itprip	1.19237	0.253827	0.0155834	0.115147	0.591555	-0.757416	5.43962e-05	0.000434002	0.65487	-0.610719	0.000563841	0.00374077	1.02692	0.0383214	0.562006	0.819798
ENSMUSG00000052415	Tchh	1.19235	0.253804	0.0394556	0.198037	0.795799	-0.329525	0.138245	0.28443	1.04893	0.0689197	0.672002	0.827593	1.15666	0.209969	0.0544321	0.268722
ENSMUSG00000052609	Plekhg3	1.19227	0.253709	0.014551	0.109963	1.14393	0.194002	0.164919	0.32342	1.11727	0.159972	0.207713	0.407191	0.99421	-0.00837805	0.897879	0.964558
ENSMUSG00000060969	Irx1	1.19225	0.253682	0.0536538	0.237959	0.764699	-0.387037	0.18539	0.352522	1.03365	0.0477516	0.802371	0.904995	1.09379	0.129335	0.117541	0.412453
ENSMUSG00000091586	Cyp4f17	1.19223	0.253662	0.0179742	0.125326	0.685503	-0.544764	0.00331209	0.0150559	0.755645	-0.40422	0.0167447	0.0622736	1.02466	0.0351424	0.590859	0.833285
ENSMUSG00000044719	E230025N22Rik	1.19194	0.253314	0.0475256	0.220785	1.56778	0.648723	0.0319755	0.0940238	1.21832	0.284896	0.165034	0.349172	0.964349	-0.0523722	0.430898	0.738932
ENSMUSG00000031078	Cttn	1.19183	0.253183	0.00910142	0.0823567	1.43122	0.51725	0.000126265	0.000916794	1.31428	0.394275	0.00225823	0.0121896	0.964465	-0.0521986	0.435757	0.742762
ENSMUSG00000034898	Filip1	1.19175	0.253085	0.0541803	0.239048	0.712828	-0.488373	0.125958	0.26552	1.00632	0.0090875	0.961538	0.983715	1.10275	0.141108	0.103718	0.386362
ENSMUSG00000042821	Snai1	1.19163	0.252942	0.0584839	0.24933	0.806963	-0.309426	0.218467	0.396485	0.985	-0.021804	0.901878	0.955061	1.05974	0.0837165	0.267135	0.607052
ENSMUSG00000032384	Csnk1g1	1.19161	0.252908	6.32768e-05	0.00278855	1.11789	0.160772	0.0145119	0.0499119	1.22427	0.291919	9.76138e-06	0.000108096	1.07754	0.107739	0.04467	0.241079
ENSMUSG00000038740	Mvb12b	1.19152	0.252808	0.00999309	0.0874012	1.57005	0.65081	5.13173e-06	5.23742e-05	1.36704	0.451053	0.00084075	0.00524257	0.943531	-0.0838577	0.224211	0.561234
ENSMUSG00000008153	Clstn3	1.19147	0.252743	0.0588173	0.25015	0.530755	-0.913881	0.0357805	0.10246	1.00893	0.012826	0.944592	0.97526	1.18696	0.247276	0.0368593	0.217075
ENSMUSG00000001768	Rin2	1.19146	0.252733	0.0246578	0.150254	1.41588	0.501694	0.0165311	0.0554561	1.13912	0.187916	0.23026	0.43603	0.942045	-0.0861323	0.231159	0.570079
ENSMUSG00000039683	Sdk1	1.19117	0.252378	0.0411691	0.202208	10.1222	3.33945	3.05901e-11	8.28116e-10	7.90505	2.98278	2.28119e-09	5.45527e-08	0.970343	-0.043433	0.502585	0.786697
ENSMUSG00000021820	Camk2g	1.19104	0.252223	0.0130157	0.102538	1.13872	0.187407	0.157438	0.313177	1.15738	0.210869	0.0937328	0.231734	1.01214	0.0174076	0.791324	0.929052
ENSMUSG00000043391	2510009E07Rik	1.19098	0.252154	0.0319606	0.175418	0.942722	-0.0850954	0.616961	0.774114	1.37629	0.46078	0.0337583	0.107429	1.36286	0.446634	0.00787054	0.0857463
ENSMUSG00000117679	Apbb3	1.19097	0.252137	0.0367354	0.18978	0.840412	-0.250832	0.204776	0.378391	1.14591	0.196493	0.263632	0.477191	1.27831	0.354232	0.016927	0.138356
ENSMUSG00000026977	Marchf7	1.19091	0.252064	2.96239e-05	0.00160109	0.897869	-0.155423	0.0135488	0.0472552	0.837895	-0.255158	4.84161e-05	0.000441313	0.94338	-0.0840891	0.107433	0.393467
ENSMUSG00000028527	Ak4	1.19088	0.252029	0.0167254	0.120029	1.03248	0.0461136	0.741178	0.858611	0.797739	-0.326012	0.0315387	0.101745	0.835457	-0.259362	0.0130507	0.118341
ENSMUSG00000046169	Adamts6	1.19082	0.251952	0.0477744	0.221554	1.0787	0.109295	0.567601	0.736276	1.58549	0.664926	0.0231845	0.0799408	1.12818	0.174002	0.081054	0.338433
ENSMUSG00000020097	Sgpl1	1.19077	0.25189	0.00974177	0.0858621	1.21139	0.276663	0.0271289	0.0825199	1.40577	0.491366	0.00031553	0.00225795	1.07038	0.0981218	0.162847	0.483273
ENSMUSG00000037410	Tbc1d2b	1.19074	0.25186	0.0233576	0.14607	1.48933	0.574666	0.00689237	0.0274894	1.53091	0.614386	0.00423625	0.0204921	1.00697	0.0100185	0.873862	0.957145
ENSMUSG00000047945	Marcksl1	1.19066	0.251763	0.0379428	0.193176	1.8911	0.919229	0.00505788	0.021325	1.45679	0.54279	0.0275444	0.091432	0.973755	-0.0383695	0.548578	0.813639
ENSMUSG00000029033	Acap3	1.19044	0.2515	0.0216912	0.140141	1.20534	0.269445	0.106538	0.235168	1.60978	0.686865	0.00127003	0.00747271	1.0941	0.12974	0.104924	0.388992
ENSMUSG00000019189	Rnf145	1.19043	0.251488	0.00452681	0.0531001	1.14072	0.189941	0.0650135	0.161741	2.13746	1.09589	4.01857e-20	3.63916e-18	1.81891	0.863072	1.64352e-13	8.3876e-11
ENSMUSG00000037949	Ano10	1.19039	0.251429	0.00850394	0.0789199	1.48552	0.57097	1.31708e-05	0.000122635	1.3135	0.393415	0.0015504	0.00887933	0.945207	-0.0812984	0.233177	0.572768
ENSMUSG00000036437	Npy1r	1.19038	0.251422	0.0595134	0.251829	0.836844	-0.256969	0.286453	0.477333	1.32963	0.411026	0.107226	0.255721	1.51761	0.601804	0.00758805	0.0833919
ENSMUSG00000021792	Prxl2a	1.19022	0.251228	0.019198	0.13016	2.57624	1.36527	6.09449e-09	1.11973e-07	2.0624	1.04432	2.50332e-06	3.20138e-05	0.947789	-0.0773622	0.268593	0.608394
ENSMUSG00000037935	Smarce1	1.1902	0.251204	0.00783077	0.074805	1.02116	0.0302051	0.787194	0.887316	1.13069	0.177198	0.097389	0.238266	1.06904	0.0963178	0.163874	0.484736
ENSMUSG00000043262	Uevld	1.19018	0.251182	0.0104785	0.0901688	1.50912	0.593712	3.01139e-05	0.000255581	1.26091	0.33447	0.00889443	0.0377622	0.925274	-0.112048	0.11925	0.415063
ENSMUSG00000042644	Itpr3	1.19007	0.251044	0.0121669	0.0986277	0.894631	-0.160636	0.209772	0.384816	1.02043	0.0291825	0.791742	0.899661	1.07942	0.110261	0.128866	0.431192
ENSMUSG00000042499	Hoxd11	1.18998	0.250939	0.0566158	0.244957	0.58691	-0.76879	0.0331497	0.0966042	0.859677	-0.218134	0.277518	0.493576	1.05779	0.0810534	0.277586	0.6176
ENSMUSG00000032036	Kirrel3	1.18997	0.250919	0.0542594	0.239116	1.22902	0.297507	0.205412	0.379241	1.47173	0.557518	0.0465475	0.137008	1.03452	0.0489562	0.463162	0.761186
ENSMUSG00000032217	Rnf111	1.18982	0.25074	0.0031666	0.0419993	1.53684	0.619965	3.65564e-09	6.98998e-08	1.40802	0.493668	1.98436e-06	2.62424e-05	0.950391	-0.0734065	0.254157	0.595041
ENSMUSG00000044748	Defb1	1.18966	0.250549	0.0317249	0.17464	0.280891	-1.83192	1.38382e-06	1.59479e-05	0.401778	-1.31553	0.000132424	0.00107079	1.04952	0.0697232	0.314535	0.647766
ENSMUSG00000005045	Chd5	1.18917	0.249955	0.0462592	0.21696	3.84619	1.94343	5.10384e-05	0.000410751	2.12458	1.08718	0.00333228	0.0168109	0.937769	-0.0926951	0.216521	0.551799
ENSMUSG00000002847	Pla1a	1.18914	0.249915	0.0606409	0.254983	1.02453	0.0349604	0.868524	0.933289	1.4585	0.544481	0.067358	0.180839	1.1234	0.167869	0.0907298	0.359577
ENSMUSG00000061751	Kalrn	1.18905	0.249812	0.039518	0.198249	1.25349	0.325949	0.129624	0.271769	2.3961	1.26069	0.000740289	0.00470661	1.14169	0.191169	0.0623422	0.290806
ENSMUSG00000051726	Kcnf1	1.18894	0.249676	0.0595709	0.251944	0.953693	-0.0684029	0.739785	0.857988	0.95318	-0.0691787	0.700392	0.847693	0.99764	-0.00340905	0.956265	0.984713
ENSMUSG00000048174	Tmem81	1.18873	0.249419	0.0209497	0.137196	1.04912	0.0691793	0.642117	0.792047	1.28623	0.363144	0.0300537	0.0981614	1.1052	0.144305	0.078686	0.332476
ENSMUSG00000026082	Rev1	1.18866	0.249332	0.0182218	0.126127	0.987177	-0.0186194	0.89517	0.947259	1.08524	0.118012	0.364313	0.586319	1.05127	0.0721389	0.296834	0.633266
ENSMUSG00000006219	Fblim1	1.1886	0.249265	0.028657	0.164094	1.20888	0.273667	0.137738	0.283573	1.40326	0.488781	0.021369	0.0749259	1.03841	0.0543811	0.413201	0.725434
ENSMUSG00000021986	Amer2	1.18858	0.249241	0.026295	0.156466	0.132186	-2.91936	1.07411e-18	6.94282e-17	0.188274	-2.40909	1.36045e-13	6.27145e-12	1.08055	0.111769	0.15091	0.464739
ENSMUSG00000046731	Kctd11	1.18844	0.249074	0.0156347	0.115419	0.817827	-0.290133	0.0454419	0.123111	0.857035	-0.222573	0.0944384	0.23293	1.0149	0.0213353	0.744928	0.909632
ENSMUSG00000005417	Mprip	1.18842	0.249047	0.0173832	0.122774	3.31003	1.72684	3.44854e-16	1.76281e-14	2.80344	1.4872	1.45526e-12	5.78217e-11	0.94944	-0.0748517	0.280981	0.619928
ENSMUSG00000024331	Dsc2	1.18814	0.248703	0.0267467	0.158151	3.1673	1.66325	7.261e-08	1.09406e-06	4.69503	2.23113	2.31107e-12	8.77224e-11	1.09855	0.1356	0.102746	0.384426
ENSMUSG00000054072	Iigp1	1.18768	0.248147	0.0560182	0.243437	4.88508	2.28838	0.00015976	0.0011301	10.7345	3.42419	5.5698e-07	8.46381e-06	1.07909	0.109814	0.178097	0.505797
ENSMUSG00000089804	Gm16136	1.1875	0.247926	0.00820184	0.0771493	0.772518	-0.37236	0.00206635	0.0101609	0.913765	-0.130104	0.208326	0.407873	1.09594	0.132165	0.0681032	0.305296
ENSMUSG00000026833	Olfm1	1.18734	0.247729	0.036697	0.189643	0.0833692	-3.58434	2.85209e-16	1.47911e-14	0.206597	-2.27511	6.08913e-08	1.12453e-06	1.46224	0.548184	0.00565907	0.069697
ENSMUSG00000029722	Agfg2	1.18732	0.247706	0.0136096	0.105293	1.60325	0.680998	1.37577e-05	0.000127367	1.72011	0.782499	1.05888e-06	1.50162e-05	1.02566	0.0365467	0.582407	0.829327
ENSMUSG00000058624	Gda	1.18714	0.24749	0.0267792	0.158199	3.17758	1.66793	4.48136e-08	7.02526e-07	3.48099	1.7995	4.89608e-09	1.0891e-07	1.01694	0.0242381	0.702143	0.890332
ENSMUSG00000032609	Klhdc8b	1.18703	0.24736	0.0279667	0.161474	2.30121	1.20239	4.17674e-05	0.000343853	1.53847	0.621492	0.00619639	0.0279645	0.930125	-0.104504	0.167656	0.490416
ENSMUSG00000029490	Mfsd7a	1.18702	0.247345	0.0524482	0.234633	0.823343	-0.280434	0.216271	0.39346	1.09169	0.126568	0.477056	0.685627	1.1826	0.241966	0.0462125	0.244952
ENSMUSG00000038503	Mesd	1.18681	0.247088	0.00659755	0.0668258	0.964309	-0.052433	0.619903	0.776511	1.05894	0.0826249	0.390403	0.610786	1.06599	0.0921928	0.173745	0.498757
ENSMUSG00000049097	Ankrd34a	1.18679	0.247068	0.0593759	0.251653	0.634737	-0.65577	0.0719844	0.174769	0.966432	-0.0492604	0.793207	0.900179	1.09691	0.133444	0.116972	0.411695
ENSMUSG00000005501	Usp40	1.18677	0.24704	0.00616096	0.0642671	1.35583	0.439182	0.00010301	0.000766344	1.52554	0.609318	2.87334e-07	4.67704e-06	1.06043	0.0846481	0.205438	0.539692
ENSMUSG00000024397	Aif1	1.18618	0.246329	0.0556469	0.242352	5.87821	2.55538	0.0017424	0.00884335	24.787	4.63151	3.1804e-05	0.000306313	1.11147	0.15247	0.109166	0.396387
ENSMUSG00000028980	H6pd	1.18586	0.24593	0.00300631	0.0407598	1.14796	0.199071	0.0344912	0.0995535	1.26591	0.340179	0.000410819	0.00284401	1.06573	0.0918386	0.15583	0.473523
ENSMUSG00000032281	Acsbg1	1.18574	0.245786	0.0534356	0.237189	1.63351	0.707977	0.0303844	0.0903581	1.86454	0.898823	0.0113484	0.0459084	1.01626	0.023269	0.70997	0.894294
ENSMUSG00000049225	Pdp1	1.18512	0.245034	0.0220991	0.141528	1.01893	0.0270565	0.854852	0.925984	1.04358	0.0615348	0.642478	0.809287	1.01271	0.0182224	0.776713	0.922892
ENSMUSG00000041390	Mdfic	1.18486	0.244722	0.0529331	0.235675	7.96455	2.99359	9.38556e-07	1.12905e-05	2.52	1.33342	0.00245438	0.0130588	0.864752	-0.209641	0.0599916	0.28439
ENSMUSG00000020439	Smtn	1.18476	0.244594	0.0199999	0.133385	1.39124	0.47637	0.00594858	0.0243401	1.18505	0.244953	0.0913893	0.227717	0.950193	-0.0737082	0.287918	0.626849
ENSMUSG00000061455	Stx17	1.18464	0.244449	0.00939286	0.0840406	1.22717	0.295333	0.012907	0.0454701	1.12257	0.16681	0.117731	0.273088	0.957998	-0.0619058	0.355662	0.682207
ENSMUSG00000086962	Gm12248	1.18452	0.244304	0.0631304	0.261178	2.53268	1.34066	0.00942603	0.0353947	1.2741	0.349478	0.14929	0.32551	0.935633	-0.0959855	0.222689	0.559513
ENSMUSG00000042564	Fam227a	1.18429	0.244017	0.0274722	0.16002	0.742414	-0.429705	0.0344922	0.0995535	0.785782	-0.347799	0.0585543	0.163054	1.01021	0.0146482	0.81479	0.93548
ENSMUSG00000018849	Wwc1	1.18427	0.244002	0.0136955	0.105599	1.86804	0.901527	2.80334e-08	4.5631e-07	1.56016	0.64169	2.59657e-05	0.000255503	0.936064	-0.0953213	0.177932	0.505708
ENSMUSG00000073399	Trim40	1.18427	0.243998	0.0631896	0.261191	14.4197	3.84997	2.20355e-05	0.000193271	38.8138	5.2785	4.48485e-08	8.51168e-07	1.13443	0.181969	0.0794892	0.334676
ENSMUSG00000030259	Rassf8	1.18411	0.243808	0.0322354	0.176104	1.39798	0.483345	0.0301519	0.0897715	1.014	0.0200555	0.892771	0.951492	0.861545	-0.215002	0.0415316	0.232278
ENSMUSG00000004885	Crabp2	1.18405	0.243734	0.0598686	0.252734	2.63372	1.3971	0.00481633	0.0204597	1.24552	0.316743	0.157472	0.337453	0.918997	-0.121867	0.156015	0.47376
ENSMUSG00000020312	Shc2	1.18369	0.243295	0.0566904	0.244957	0.392879	-1.34784	0.00450569	0.0194374	0.891886	-0.165069	0.377102	0.597893	1.18071	0.239654	0.0485412	0.251101
ENSMUSG00000045827	Serpinb9	1.18348	0.243037	0.023182	0.145609	2.16099	1.11169	3.53839e-06	3.74851e-05	3.55676	1.83056	3.28075e-13	1.41716e-11	1.26526	0.339438	0.007391	0.0818877
ENSMUSG00000042605	Atxn2	1.18337	0.242903	0.00418017	0.0505582	1.09571	0.131866	0.17016	0.331498	1.20697	0.271387	0.00482916	0.022843	1.06838	0.0954214	0.145664	0.457294
ENSMUSG00000032041	Tirap	1.18334	0.242866	0.00345205	0.0445194	0.994695	-0.00767388	0.933965	0.968618	1.14658	0.197331	0.028318	0.0935197	1.11464	0.156576	0.0223104	0.162844
ENSMUSG00000001661	Hoxc6	1.18329	0.242809	0.0635083	0.261912	0.826536	-0.274851	0.277544	0.466847	1.11745	0.160206	0.421383	0.639241	1.15558	0.208618	0.0591026	0.281894
ENSMUSG00000032285	Dnaja4	1.18311	0.242587	0.0223176	0.14247	1.91185	0.934967	2.35917e-05	0.000204806	1.98451	0.988785	7.15961e-06	8.19291e-05	1.0122	0.0174994	0.786208	0.926844
ENSMUSG00000022456	Septin3	1.18304	0.242495	0.0412204	0.202335	0.272828	-1.87394	0.000257941	0.00171768	0.837364	-0.256073	0.180114	0.370487	1.39992	0.485342	0.0112417	0.106986
ENSMUSG00000029385	Ccng2	1.18302	0.242475	0.0269409	0.158535	3.57624	1.83844	3.15281e-10	7.33326e-09	2.09056	1.06389	5.37427e-05	0.000483251	0.841362	-0.249202	0.024152	0.171266
ENSMUSG00000073787	Gm10575	1.18288	0.242303	0.0400247	0.199146	1.5244	0.608241	0.0213585	0.0682736	1.58711	0.666399	0.0122337	0.0487675	1.01011	0.0145087	0.814471	0.935386
ENSMUSG00000031310	Zmym3	1.18286	0.242285	0.0141812	0.107987	1.02441	0.0347908	0.778671	0.881608	1.09093	0.125555	0.270986	0.486064	1.03921	0.0554938	0.410401	0.723239
ENSMUSG00000040111	Gramd1b	1.18274	0.242136	0.0328794	0.178228	1.09349	0.128946	0.449714	0.638817	0.970166	-0.0436958	0.770433	0.888233	0.950585	-0.0731125	0.294648	0.632225
ENSMUSG00000072969	Armcx5	1.18273	0.242124	0.0108584	0.0924072	1.03614	0.0512215	0.651237	0.798486	1.0153	0.0219007	0.829372	0.919248	0.989267	-0.0155681	0.812462	0.934925
ENSMUSG00000096847	Tmem151b	1.18273	0.242124	0.0634388	0.261733	0.369529	-1.43624	0.00986712	0.0366881	0.791303	-0.337698	0.157605	0.33762	1.07573	0.105322	0.18745	0.518565
ENSMUSG00000002983	Relb	1.18268	0.242064	0.0266471	0.157854	1.97169	0.979433	0.000145245	0.00103854	1.61572	0.692178	0.00205598	0.011272	0.967842	-0.0471566	0.473676	0.768414
ENSMUSG00000059430	Actg2	1.18257	0.241927	0.0621153	0.258807	0.950945	-0.0725666	0.743152	0.859769	1.24156	0.312152	0.192436	0.387785	1.11581	0.158096	0.0953073	0.368482
ENSMUSG00000020651	Slc26a4	1.18238	0.241698	0.034621	0.18321	2.5856	1.3705	7.45224e-05	0.000573546	6.66119	2.73578	1.06425e-12	4.34469e-11	1.69576	0.76193	0.00152618	0.029151
ENSMUSG00000025887	Casp12	1.1823	0.241596	0.0305947	0.170868	1.12155	0.165496	0.33041	0.524885	1.58566	0.665082	0.00518412	0.0242424	1.12353	0.168033	0.0671233	0.303066
ENSMUSG00000035722	Abca7	1.18228	0.241571	0.0119804	0.0976112	1.18922	0.250013	0.0413991	0.114692	1.31411	0.394085	0.00221683	0.0120134	1.04976	0.0700614	0.302205	0.637225
ENSMUSG00000024077	Strn	1.1821	0.241356	0.00895409	0.0814671	1.30397	0.38291	0.00120071	0.00642299	1.33202	0.413616	0.000555641	0.00369323	1.00989	0.0142006	0.828056	0.939255
ENSMUSG00000034520	Gjc1	1.18202	0.241256	0.0597939	0.252576	0.284579	-1.8131	0.00191351	0.00953221	0.906065	-0.142314	0.442564	0.656103	1.33035	0.41181	0.0171153	0.139476
ENSMUSG00000030126	Tmcc1	1.18182	0.241009	0.00914497	0.0826103	1.15278	0.205123	0.0671204	0.165941	1.17841	0.236842	0.0289234	0.0952014	1.01661	0.0237693	0.716531	0.896459
ENSMUSG00000039959	Hip1	1.18181	0.240999	0.0297615	0.168006	0.725037	-0.463874	0.0268625	0.0818493	0.977488	-0.0328492	0.819858	0.915085	1.14595	0.196545	0.0469161	0.246441
ENSMUSG00000079481	Nhsl2	1.18168	0.240839	0.0378876	0.193106	0.834613	-0.260821	0.182453	0.348647	0.959734	-0.0592936	0.704778	0.850175	1.04583	0.0646542	0.344359	0.674404
ENSMUSG00000032194	Kank2	1.18158	0.240722	0.0249366	0.15126	2.01482	1.01065	3.44199e-05	0.000288016	1.31345	0.393364	0.0264844	0.0885462	0.887043	-0.172924	0.0541229	0.267924
ENSMUSG00000024143	Rhoq	1.18155	0.240682	0.032342	0.176334	1.67488	0.744058	0.00449287	0.0193934	1.26711	0.341536	0.0709293	0.187993	0.951336	-0.0719735	0.300302	0.636341
ENSMUSG00000072235	Tuba1a	1.18153	0.240658	0.0443343	0.211566	0.691575	-0.532043	0.0420506	0.115894	1.00148	0.00212989	0.989365	0.996794	1.18246	0.241793	0.0406592	0.229527
ENSMUSG00000035239	Neu3	1.18138	0.240468	0.0302931	0.170044	1.56214	0.643526	0.00535686	0.0223443	4.0554	2.01984	1.68297e-11	5.646e-10	2.08378	1.05921	1.42611e-05	0.000822959
ENSMUSG00000041112	Elmo1	1.18134	0.240425	0.0594884	0.251813	22.8754	4.51573	2.55616e-11	6.98345e-10	25.6033	4.67826	6.46084e-12	2.28693e-10	1.01145	0.0164207	0.789977	0.928338
ENSMUSG00000022584	Ly6c2	1.18127	0.240344	0.0644721	0.264198	1.17348	0.230794	0.344096	0.538859	0.986355	-0.0198211	0.914075	0.960541	0.947202	-0.0782565	0.285597	0.624797
ENSMUSG00000023460	Rab12	1.18126	0.240321	0.0110779	0.0932095	0.993451	-0.00947977	0.933721	0.968611	1.06369	0.0890758	0.38961	0.610027	1.04526	0.0638654	0.342694	0.672907
ENSMUSG00000020709	Adap2	1.18123	0.240287	0.0568481	0.245306	0.963053	-0.0543123	0.779884	0.882367	1.11061	0.151357	0.409521	0.629112	1.06101	0.0854434	0.255407	0.596455
ENSMUSG00000032329	Hmg20a	1.18095	0.23995	0.00464504	0.0540406	0.961483	-0.0566674	0.55367	0.725338	0.920791	-0.119054	0.183264	0.375235	0.967441	-0.0477545	0.455845	0.75579
ENSMUSG00000007613	Tgfbr1	1.18092	0.239914	0.0157262	0.115673	1.40081	0.486261	0.000919878	0.00511713	1.42902	0.515027	0.000572853	0.00379464	1.00605	0.00870066	0.894689	0.963613
ENSMUSG00000037379	Spon2	1.18061	0.239531	0.0652081	0.266052	1.02666	0.037957	0.858523	0.928004	1.04976	0.0700529	0.705156	0.850401	1.00884	0.0127002	0.839007	0.942613
ENSMUSG00000041607	Mbp	1.18034	0.239205	0.0197875	0.132468	0.941578	-0.0868471	0.528291	0.704915	0.888395	-0.170727	0.190559	0.385495	0.969097	-0.0452866	0.496768	0.783534
ENSMUSG00000048915	Efna5	1.18019	0.239024	0.0161157	0.117127	1.27836	0.354296	0.0108616	0.0396118	1.24467	0.315769	0.0184257	0.0670026	0.991475	-0.0123518	0.851021	0.948088
ENSMUSG00000043895	S1pr2	1.18	0.238783	0.0420116	0.204457	0.716993	-0.479969	0.0495094	0.131514	0.926065	-0.110814	0.499732	0.703149	1.07087	0.0987791	0.196756	0.529188
ENSMUSG00000087408	Gdf1	1.17984	0.23859	0.0654316	0.266487	0.693232	-0.52859	0.0988124	0.222464	0.822626	-0.281692	0.217329	0.419378	1.01876	0.0268193	0.670227	0.875367
ENSMUSG00000026435	Slc45a3	1.17923	0.237847	0.0277039	0.16083	4.9083	2.29522	3.21389e-16	1.6571e-14	3.69861	1.88698	1.45823e-11	4.94579e-10	0.926983	-0.109385	0.150116	0.463577
ENSMUSG00000112980	D430020J02Rik	1.17923	0.237841	0.0341329	0.182358	0.987669	-0.0178999	0.913353	0.95747	1.24961	0.321481	0.0854989	0.217186	1.12713	0.172654	0.0660477	0.300202
ENSMUSG00000038546	Ranbp9	1.17909	0.237675	0.00441518	0.0520586	0.963155	-0.0541599	0.563892	0.733691	0.988532	-0.0166411	0.845475	0.927402	1.01691	0.0241915	0.702012	0.890332
ENSMUSG00000049538	Adamts16	1.17878	0.23729	0.0639347	0.262738	0.966497	-0.0491634	0.823367	0.910148	1.05102	0.0717873	0.7051	0.850391	1.0281	0.0399868	0.537406	0.807866
ENSMUSG00000022793	B4galt4	1.17866	0.237151	0.031217	0.17281	2.49627	1.31977	1.1238e-05	0.000105909	1.41625	0.502081	0.0165155	0.0616525	0.870944	-0.199348	0.0440133	0.239533
ENSMUSG00000020010	Vnn3	1.17841	0.236841	0.0491249	0.225133	4.09171	2.0327	2.22797e-05	0.000194933	27.6489	4.78915	2.40234e-19	2.0027e-17	4.7245	2.24016	7.79199e-07	7.27148e-05
ENSMUSG00000003955	Fam162a	1.17839	0.236813	0.019908	0.13321	0.976951	-0.0336413	0.802665	0.897024	0.857675	-0.221497	0.0978475	0.23909	0.931371	-0.102571	0.158884	0.478025
ENSMUSG00000029673	Auts2	1.17838	0.2368	0.0478678	0.221672	1.2456	0.316841	0.148832	0.300527	0.969857	-0.0441566	0.786061	0.896231	0.892055	-0.164796	0.0859557	0.348358
ENSMUSG00000038936	Sccpdh	1.17835	0.236765	0.0179794	0.125326	0.862068	-0.214127	0.113045	0.245762	0.918841	-0.122113	0.304772	0.523707	1.02599	0.0370099	0.57732	0.827052
ENSMUSG00000020159	Gabrp	1.17828	0.236678	0.0218836	0.140855	0.346926	-1.5273	1.20331e-12	3.96071e-11	0.444392	-1.1701	1.83053e-08	3.70256e-07	1.0794	0.110231	0.139624	0.448265
ENSMUSG00000039623	Ap5z1	1.17772	0.235997	0.0208294	0.136745	1.14288	0.19268	0.172934	0.335487	1.23328	0.302501	0.035974	0.11285	1.03508	0.0497389	0.457925	0.757328
ENSMUSG00000021514	Zfp369	1.1768	0.23487	0.0233175	0.145933	0.962005	-0.0558833	0.694556	0.828489	1.10125	0.139144	0.293379	0.511321	1.07749	0.107676	0.147811	0.459564
ENSMUSG00000039137	Whrn	1.17669	0.234731	0.0278471	0.161134	0.544325	-0.87746	0.000299952	0.00195597	0.641899	-0.639583	0.00279849	0.0144962	1.02816	0.0400633	0.53818	0.808245
ENSMUSG00000103332	Pcdhga2	1.17661	0.23463	0.0539988	0.238847	0.992256	-0.0112159	0.951566	0.977369	1.00281	0.00404739	0.980535	0.992876	1.00366	0.00527291	0.931401	0.975843
ENSMUSG00000000126	Wnt9a	1.17656	0.234579	0.037955	0.193176	1.52493	0.608746	0.0155875	0.0527369	1.56767	0.648624	0.00973772	0.0405985	1.00746	0.0107228	0.862385	0.952583
ENSMUSG00000037262	Kin	1.17619	0.234124	0.00998017	0.0873361	0.927245	-0.108978	0.311296	0.504178	0.955623	-0.065487	0.499521	0.703073	1.01521	0.0217824	0.738525	0.906114
ENSMUSG00000035896	Rnase1	1.17613	0.234048	0.0664801	0.26945	1.05892	0.0825904	0.708739	0.838256	0.993366	-0.00960318	0.958751	0.982558	0.98127	-0.0272781	0.666473	0.874511
ENSMUSG00000036948	Map11	1.17599	0.233881	0.00571903	0.0614758	0.583627	-0.776882	3.00703e-12	9.51161e-11	0.798177	-0.325219	0.00118809	0.00706989	1.26189	0.335592	0.000188722	0.00612728
ENSMUSG00000038256	Bcl9	1.17593	0.233799	0.0238114	0.148005	1.48482	0.570284	0.00170279	0.00867192	1.54206	0.624856	0.000795171	0.00500383	1.0098	0.0140669	0.827925	0.939255
ENSMUSG00000073856	Iqck	1.17592	0.233787	0.0407262	0.201023	1.89157	0.919587	0.00310292	0.014256	1.3796	0.464246	0.0373745	0.116153	0.959476	-0.0596821	0.375442	0.697616
ENSMUSG00000028197	Col24a1	1.1759	0.233769	0.0654182	0.266487	0.153307	-2.7055	0.00147332	0.00766523	0.809763	-0.304429	0.201857	0.400082	1.16561	0.22109	0.048148	0.250097
ENSMUSG00000039967	Zfp292	1.17583	0.233674	0.00395443	0.0488274	0.8602	-0.217255	0.0187707	0.0613457	0.88991	-0.168268	0.0525283	0.150321	1.01784	0.025509	0.68322	0.882341
ENSMUSG00000019984	Med23	1.17575	0.233582	0.00646676	0.0660885	1.13282	0.179924	0.0693829	0.170026	1.18591	0.245997	0.0114166	0.0461018	1.03286	0.0466482	0.467952	0.763933
ENSMUSG00000032470	Mras	1.17573	0.23356	0.037174	0.190707	1.11266	0.154019	0.378824	0.573606	1.13431	0.181818	0.273084	0.488385	1.00923	0.0132556	0.830817	0.94052
ENSMUSG00000028885	Smpdl3b	1.17569	0.233504	0.0395897	0.198421	0.860636	-0.216525	0.245582	0.429032	1.193	0.254593	0.160246	0.341633	1.33519	0.417045	0.0102222	0.100944
ENSMUSG00000037816	Fbxw17	1.1756	0.233397	0.0378541	0.193106	1.62143	0.697265	0.008643	0.0329371	2.30109	1.20232	0.000220222	0.00166897	1.05382	0.0756345	0.282352	0.621776
ENSMUSG00000029108	Pcdh7	1.17543	0.233187	0.0408482	0.201333	1.02431	0.0346564	0.83885	0.918497	1.64401	0.717223	0.00802882	0.0347234	1.29088	0.368358	0.0142722	0.12483
ENSMUSG00000039377	Hlx	1.17539	0.233143	0.0632471	0.261191	0.777439	-0.363199	0.158657	0.314632	1.09779	0.134596	0.463577	0.674768	1.23028	0.298988	0.0322397	0.203363
ENSMUSG00000041117	Ccdc8	1.17535	0.233089	0.0643303	0.263753	0.762194	-0.391769	0.137587	0.283393	0.969981	-0.0439712	0.80075	0.904135	1.06998	0.0975808	0.216903	0.552267
ENSMUSG00000034640	Tiparp	1.17514	0.232827	0.0290627	0.165703	2.80517	1.48809	4.89643e-08	7.57609e-07	2.24545	1.167	6.28039e-06	7.27546e-05	0.956676	-0.0638972	0.347648	0.676691
ENSMUSG00000027800	Tm4sf1	1.175	0.232656	0.0484608	0.223503	1.14047	0.189628	0.328686	0.52285	1.84576	0.884212	0.00617335	0.0278746	1.12741	0.173009	0.0778262	0.330382
ENSMUSG00000027075	Slc43a1	1.17498	0.232635	0.0682699	0.273165	0.86111	-0.215731	0.35465	0.548977	0.942995	-0.0846776	0.643589	0.810049	1.02116	0.030214	0.638395	0.859027
ENSMUSG00000031246	Sh3bgrl	1.17483	0.232449	0.021894	0.140855	1.15503	0.207934	0.142283	0.290526	1.31621	0.396388	0.00994652	0.0412761	1.05517	0.0774773	0.265828	0.60589
ENSMUSG00000048581	E130311K13Rik	1.17472	0.232316	0.0433322	0.208405	2.21623	1.14811	0.00104298	0.00570234	1.88438	0.914088	0.00300638	0.015412	0.986686	-0.0193367	0.755539	0.913775
ENSMUSG00000045362	Tnfrsf26	1.17472	0.232314	0.0428961	0.207415	0.194143	-2.36481	8.10843e-08	1.20949e-06	0.663485	-0.591864	0.0193251	0.0694101	1.7383	0.797681	0.00217905	0.0370566
ENSMUSG00000046768	Rhoj	1.17453	0.232088	0.0671775	0.271312	0.905661	-0.142957	0.503844	0.684583	0.941729	-0.0866163	0.631632	0.802667	1.00821	0.0117903	0.850157	0.947384
ENSMUSG00000032816	Igdcc4	1.17425	0.231744	0.0583148	0.249009	0.347507	-1.52489	0.00182872	0.00920551	0.850091	-0.23431	0.235456	0.442242	1.17332	0.230593	0.051116	0.25965
ENSMUSG00000097021	4933433G15Rik	1.17422	0.231705	0.0679786	0.272396	0.655634	-0.609037	0.0737759	0.178149	0.821992	-0.282804	0.210611	0.410813	1.02726	0.0388078	0.549827	0.814008
ENSMUSG00000073591	Pcdhb22	1.17421	0.231696	0.034371	0.182654	0.827864	-0.272534	0.137445	0.283208	0.967361	-0.0478734	0.74405	0.873452	1.06062	0.0849033	0.237738	0.577531
ENSMUSG00000029804	Herc3	1.17418	0.231652	0.0124993	0.100051	0.926586	-0.110003	0.326899	0.521511	0.999443	-0.000803171	0.993531	0.998379	1.04648	0.0655392	0.328729	0.661149
ENSMUSG00000036712	Cyld	1.17396	0.231383	0.0192979	0.130465	2.03454	1.0247	3.18996e-09	6.18574e-08	1.88429	0.91402	5.34036e-08	9.99707e-07	0.978209	-0.0317858	0.631344	0.855997
ENSMUSG00000000957	Mmp14	1.17361	0.230951	0.034435	0.182751	0.984579	-0.0224204	0.889564	0.944295	1.00305	0.00439955	0.975801	0.990289	1.00734	0.0105523	0.865632	0.953375
ENSMUSG00000022807	Osbpl11	1.17351	0.230834	0.0082901	0.0777953	1.22121	0.288308	0.00603853	0.0246178	1.27205	0.347158	0.00106859	0.00644912	1.02454	0.0349795	0.587886	0.832154
ENSMUSG00000048218	Amigo2	1.17339	0.230684	0.0403901	0.199982	1.14047	0.189624	0.297331	0.489343	1.27529	0.350828	0.077272	0.200952	1.03364	0.0477376	0.465089	0.762588
ENSMUSG00000029249	Rest	1.17305	0.230259	0.0109505	0.0926536	1.10526	0.144392	0.184223	0.350923	1.10925	0.149585	0.138243	0.307898	1.00711	0.010223	0.875381	0.957478
ENSMUSG00000020828	Pld2	1.17294	0.230128	0.0239781	0.148513	2.27585	1.1864	7.02522e-09	1.27627e-07	1.64177	0.715256	0.000101442	0.000845492	0.896273	-0.157989	0.0562015	0.27447
ENSMUSG00000042508	Dmtf1	1.17285	0.230014	0.00767699	0.0737504	1.313	0.392863	0.000206567	0.00141465	1.07864	0.109213	0.234716	0.441415	0.878738	-0.186495	0.0114606	0.108187
ENSMUSG00000034216	Vps18	1.17282	0.229978	0.0163014	0.118046	1.21857	0.285195	0.0238067	0.0741464	1.36974	0.453903	0.000776882	0.00490431	1.05418	0.0761182	0.266383	0.606334
ENSMUSG00000001761	Smo	1.17269	0.229824	0.024063	0.148732	0.974191	-0.0377239	0.785254	0.88608	1.08691	0.120229	0.344724	0.566079	1.06174	0.0864362	0.222648	0.559513
ENSMUSG00000003762	Coq8b	1.17257	0.229671	0.0244704	0.149569	0.992379	-0.0110363	0.936729	0.969686	1.01125	0.016141	0.895222	0.952338	1.00958	0.0137603	0.832303	0.940646
ENSMUSG00000070031	Sp140	1.17254	0.229643	0.028978	0.165489	0.984745	-0.0221772	0.882907	0.941373	1.09542	0.131489	0.351486	0.572695	1.05383	0.0756444	0.278386	0.618212
ENSMUSG00000028864	Hgf	1.17233	0.229377	0.0594686	0.251813	0.105632	-3.24288	1.06442e-06	1.26595e-05	0.497445	-1.00739	0.00792286	0.0343735	1.29936	0.377801	0.0200999	0.153608
ENSMUSG00000092243	Gm7030	1.1723	0.229339	0.0638925	0.2627	0.822286	-0.282288	0.288147	0.47915	1.01054	0.015125	0.936451	0.970661	1.05697	0.0799368	0.252457	0.592963
ENSMUSG00000040365	Trim41	1.17176	0.228681	0.0239797	0.148513	1.09901	0.136205	0.328894	0.523041	0.953257	-0.0690629	0.571977	0.760193	0.922873	-0.115796	0.12302	0.421978
ENSMUSG00000030666	Calcb	1.17172	0.22863	0.0690195	0.274817	1.73472	0.794705	0.0431862	0.118293	3.37583	1.75524	0.0046862	0.0222641	1.06452	0.090198	0.241185	0.581113
ENSMUSG00000074676	Foxs1	1.17158	0.22845	0.065515	0.266615	1.10701	0.146667	0.530619	0.7069	1.05509	0.0773709	0.688344	0.839375	0.990383	-0.0139416	0.820217	0.937018
ENSMUSG00000018604	Tbx3	1.17153	0.228399	0.0586916	0.249748	0.319281	-1.6471	0.000880641	0.0049296	0.935181	-0.0966831	0.57533	0.762604	1.58356	0.663173	0.0056211	0.0693864
ENSMUSG00000027082	Tfpi	1.17142	0.228264	0.0575856	0.247019	0.443903	-1.17168	0.00480373	0.0204336	0.899076	-0.153485	0.393328	0.61423	1.1767	0.234746	0.048142	0.250097
ENSMUSG00000073889	Il11ra1	1.17134	0.228157	0.0502983	0.228152	1.0218	0.0311077	0.861132	0.929342	1.07653	0.106383	0.524561	0.72426	1.02035	0.0290629	0.643565	0.860634
ENSMUSG00000019826	Zbtb24	1.17127	0.228072	0.0191174	0.129834	1.01667	0.0238485	0.846726	0.922471	1.04615	0.0650911	0.555904	0.749156	1.01855	0.0265117	0.68847	0.885098
ENSMUSG00000034135	Sik3	1.17107	0.227831	0.0170611	0.121453	1.23689	0.306715	0.0157053	0.0530549	1.22688	0.294994	0.0167777	0.0623702	0.999129	-0.00125692	0.98475	0.996438
ENSMUSG00000031883	Car7	1.17088	0.227595	0.0667851	0.270412	1.10179	0.139854	0.501818	0.68284	1.2633	0.337199	0.139138	0.309388	1.04446	0.0627641	0.366689	0.690873
ENSMUSG00000057706	Mex3b	1.17065	0.227309	0.0478693	0.221672	1.16686	0.222629	0.25499	0.440155	1.08405	0.116437	0.482847	0.690124	0.981241	-0.0273208	0.662581	0.871997
ENSMUSG00000034163	Zfc3h1	1.17054	0.22717	0.0263411	0.156579	0.870396	-0.200256	0.176719	0.340926	1.05582	0.0783634	0.537222	0.734919	1.12496	0.169876	0.0488992	0.252143
ENSMUSG00000032688	Malt1	1.17039	0.226992	0.023203	0.145609	1.0312	0.0443207	0.738938	0.857408	1.04795	0.0675654	0.568708	0.757654	1.01087	0.0155912	0.811889	0.934651
ENSMUSG00000024163	Mapk8ip3	1.17037	0.226962	0.0304855	0.170639	0.901622	-0.149406	0.340275	0.534799	0.979098	-0.0304747	0.821194	0.915584	1.03393	0.0481405	0.46648	0.762929
ENSMUSG00000054474	Thnsl2	1.17025	0.226815	0.0542114	0.239048	2.59276	1.37449	0.00110399	0.00599003	1.0686	0.0957159	0.570024	0.758898	0.6669	-0.584457	0.00634689	0.0748923
ENSMUSG00000027832	Ptx3	1.1702	0.226756	0.06764	0.27191	0.85096	-0.232836	0.351799	0.546602	0.527227	-0.923505	0.0296	0.0968345	0.930209	-0.104373	0.170109	0.493524
ENSMUSG00000028789	Azin2	1.17018	0.226729	0.0318165	0.175024	1.64039	0.714043	0.00148961	0.00772743	1.43234	0.518377	0.00909278	0.038376	0.974843	-0.0367588	0.571364	0.824425
ENSMUSG00000055296	Tmem245	1.17011	0.226645	0.0277402	0.160903	2.0875	1.06178	1.87421e-06	2.10024e-05	2.17302	1.1197	4.02586e-07	6.34464e-06	1.01363	0.0195282	0.762611	0.917323
ENSMUSG00000031398	Plxna3	1.17	0.226503	0.0317084	0.174609	1.82134	0.865001	0.000316015	0.00205008	1.44548	0.531551	0.00789129	0.0342522	0.956025	-0.06488	0.341372	0.671855
ENSMUSG00000024873	Cnih2	1.16995	0.226448	0.0708596	0.27891	0.716174	-0.481619	0.111053	0.242674	0.97056	-0.0431103	0.809749	0.908685	1.08373	0.116006	0.166862	0.489234
ENSMUSG00000036246	Gmip	1.16986	0.226331	0.0158813	0.116271	0.908592	-0.138295	0.236312	0.418353	1.07705	0.107086	0.308387	0.527127	1.12799	0.173758	0.0268592	0.183071
ENSMUSG00000026596	Abl2	1.16976	0.226214	0.0133734	0.104194	1.2923	0.369942	0.00181183	0.00913489	1.19295	0.254538	0.0212355	0.074575	0.963193	-0.0541031	0.415458	0.727691
ENSMUSG00000050587	Lrrc4c	1.1696	0.226019	0.0677061	0.27191	0.716836	-0.480284	0.0976479	0.220455	1.0423	0.0597689	0.733355	0.866887	1.18934	0.250161	0.0451983	0.242408
ENSMUSG00000019842	Traf3ip2	1.16956	0.225965	0.0258083	0.15492	0.919119	-0.121676	0.386501	0.58143	1.02399	0.0342051	0.779202	0.893206	1.05745	0.0805852	0.250376	0.591619
ENSMUSG00000041481	Serpina3g	1.16956	0.22596	0.0706112	0.278551	0.212716	-2.233	0.000839015	0.00472923	0.841811	-0.248431	0.239751	0.448057	1.24118	0.311712	0.0295307	0.192445
ENSMUSG00000042244	Pglyrp3	1.1695	0.225894	0.0440648	0.210595	0.427299	-1.22668	0.000815389	0.00460853	1.0624	0.087323	0.581872	0.768364	2.70912	1.43783	9.38698e-05	0.0035734
ENSMUSG00000045136	Tubb2b	1.16947	0.225854	0.0383008	0.194034	6.27275	2.6491	6.86945e-14	2.60193e-12	4.8026	2.26381	1.07578e-10	3.13593e-09	0.951033	-0.0724332	0.297742	0.63389
ENSMUSG00000048120	Entpd1	1.16947	0.225851	0.0710744	0.279342	0.754729	-0.40597	0.142591	0.290902	1.05289	0.0743555	0.679429	0.832733	1.15332	0.205791	0.0639572	0.294954
ENSMUSG00000028351	Brinp1	1.16946	0.225838	0.0491152	0.225133	0.183646	-2.445	7.00858e-07	8.59925e-06	0.621147	-0.686992	0.0146466	0.05606	1.40733	0.492964	0.00958166	0.0969505
ENSMUSG00000056267	Cep70	1.16937	0.225731	0.0173852	0.122774	1.4361	0.522151	0.000109119	0.000804413	1.12744	0.173052	0.122214	0.280642	0.875241	-0.192249	0.0184721	0.146441
ENSMUSG00000026836	Acvr1	1.16934	0.225693	0.0232201	0.145609	1.64705	0.719885	2.17482e-05	0.000191221	1.48591	0.571342	0.000403427	0.00280078	0.967807	-0.0472086	0.480692	0.771213
ENSMUSG00000025555	Farp1	1.16911	0.22541	0.0200658	0.133485	1.30871	0.388148	0.00479987	0.0204289	1.24985	0.321759	0.0143783	0.0552387	0.983125	-0.0245537	0.710158	0.894393
ENSMUSG00000032532	Cck	1.16902	0.225296	0.0713228	0.280049	0.132977	-2.91075	0.000952919	0.00527789	0.87037	-0.2003	0.341159	0.562295	1.31702	0.397282	0.0156092	0.131535
ENSMUSG00000039917	Rhbdd2	1.16895	0.225214	0.00602044	0.0632285	1.3857	0.470612	1.57622e-06	1.78993e-05	1.27803	0.353917	0.000229062	0.00172936	0.952846	-0.0696858	0.270839	0.610669
ENSMUSG00000036862	Dchs1	1.1689	0.225147	0.0663205	0.26894	0.373357	-1.42137	0.00384031	0.0170394	0.9414	-0.08712	0.620969	0.795269	1.33799	0.420068	0.0163676	0.135473
ENSMUSG00000035498	Cdcp1	1.1687	0.224909	0.0239456	0.148513	0.919167	-0.121602	0.366144	0.560329	0.779054	-0.360205	0.0137879	0.0535544	0.922482	-0.116408	0.118482	0.413862
ENSMUSG00000020826	Nos2	1.16868	0.224879	0.0713947	0.280049	1.57703	0.657212	0.0639917	0.159815	1.30925	0.388736	0.132868	0.298987	0.983443	-0.0240861	0.704513	0.891499
ENSMUSG00000038886	Man2a2	1.16863	0.224824	0.0342821	0.182605	0.783971	-0.351128	0.0594658	0.150734	1.21818	0.284723	0.094151	0.23251	1.78004	0.831907	0.000370716	0.0103286
ENSMUSG00000023830	Igf2r	1.16861	0.224795	0.0161836	0.11746	0.987322	-0.0184071	0.872767	0.936101	1.23823	0.308278	0.0101998	0.0421822	1.18342	0.242956	0.00629054	0.0744966
ENSMUSG00000016495	Plgrkt	1.16843	0.224565	0.0241335	0.148872	1.22526	0.293086	0.0383148	0.108056	1.68066	0.749027	1.00578e-05	0.000111103	1.16579	0.221313	0.0158752	0.133035
ENSMUSG00000049504	Proser1	1.16826	0.224357	0.0128108	0.101627	1.06141	0.0859832	0.42284	0.616718	1.10604	0.145402	0.147447	0.322637	1.03041	0.0432135	0.510526	0.792735
ENSMUSG00000033715	Akr1c14	1.16817	0.224245	0.0705202	0.27833	0.0883932	-3.49992	1.33168e-05	0.000123785	0.540496	-0.887645	0.0188262	0.0682362	1.1851	0.245007	0.0466281	0.246036
ENSMUSG00000028567	Txndc12	1.16816	0.224234	0.0195368	0.13125	1.15311	0.205529	0.101934	0.227861	1.42848	0.51448	0.000292868	0.0021213	1.11378	0.155462	0.0457965	0.243958
ENSMUSG00000044976	Wdr72	1.16805	0.224102	0.0366254	0.189518	0.96168	-0.0563712	0.726706	0.850016	1.03114	0.0442407	0.76019	0.883038	1.02994	0.0425615	0.51216	0.793631
ENSMUSG00000022822	Abcc5	1.16802	0.224065	0.0305362	0.170639	2.58287	1.36897	2.29908e-08	3.80832e-07	1.50641	0.591118	0.00258463	0.0135857	0.803921	-0.314874	0.00934291	0.095541
ENSMUSG00000054519	Zfp867	1.168	0.224039	0.0239811	0.148513	1.16568	0.221176	0.10388	0.230988	1.1222	0.166333	0.179312	0.369476	0.987541	-0.018087	0.783413	0.925553
ENSMUSG00000025647	Shisa5	1.16777	0.223755	0.0216238	0.139888	1.67889	0.74751	3.09137e-06	3.30438e-05	1.68947	0.756572	2.22427e-06	2.89836e-05	1.00311	0.00448387	0.94559	0.980918
ENSMUSG00000054520	Sh3bp2	1.16773	0.223703	0.030332	0.170143	1.56297	0.644291	0.00131446	0.00695225	1.61203	0.688882	0.0007066	0.00453118	1.00803	0.0115353	0.85732	0.950477
ENSMUSG00000015312	Gadd45b	1.16769	0.223662	0.0211033	0.137806	0.956014	-0.0648959	0.602796	0.763075	0.992995	-0.0101421	0.926384	0.966216	1.01987	0.0283898	0.667906	0.875184
ENSMUSG00000025402	Nab2	1.16765	0.223603	0.0358377	0.18722	1.15914	0.21305	0.213804	0.390208	1.25694	0.329915	0.0664401	0.178966	1.02698	0.0384114	0.552029	0.814738
ENSMUSG00000026470	Stx6	1.16763	0.223584	0.00658896	0.0668258	1.04848	0.0683042	0.461985	0.648799	1.15791	0.211528	0.0197341	0.0704005	1.07564	0.1052	0.106708	0.392328
ENSMUSG00000031860	Pbx4	1.16722	0.223083	0.0736557	0.285548	1.11214	0.153337	0.487072	0.67062	1.14048	0.189636	0.346288	0.567766	1.01112	0.0159504	0.799495	0.931959
ENSMUSG00000033082	Clec1a	1.16706	0.222879	0.0737771	0.285879	0.075332	-3.73059	0.000360657	0.00229954	0.8851	-0.176088	0.38742	0.608039	1.72493	0.786539	0.00395307	0.0544331
ENSMUSG00000005057	Sh2b2	1.16653	0.222217	0.0374075	0.191577	1.2713	0.346309	0.0672649	0.166137	0.9908	-0.0133346	0.926463	0.966216	0.879325	-0.185532	0.0520131	0.261893
ENSMUSG00000047153	Khnyn	1.16646	0.222135	0.0254209	0.153381	1.00481	0.00691894	0.958447	0.980993	0.859379	-0.218633	0.0969505	0.237647	0.912397	-0.132266	0.0863989	0.349685
ENSMUSG00000020883	Fbxl20	1.16633	0.221974	0.0231399	0.145609	1.00019	0.000277183	0.998262	1	1.04601	0.0648906	0.567971	0.757384	1.02661	0.0378896	0.568796	0.823491
ENSMUSG00000043943	Naalad2	1.16613	0.221724	0.0670057	0.270859	0.811854	-0.300707	0.205291	0.379129	0.905649	-0.142976	0.435913	0.651805	1.02249	0.0320924	0.616196	0.847908
ENSMUSG00000022464	Slc38a4	1.16604	0.221619	0.0672472	0.271456	0.644606	-0.63351	0.0784542	0.186616	0.858728	-0.219727	0.325263	0.546496	1.03318	0.0470911	0.441283	0.746333
ENSMUSG00000020021	Fgd6	1.16599	0.221554	0.0267794	0.158199	1.24593	0.317225	0.0333228	0.096936	1.23528	0.304844	0.0343952	0.108989	0.999502	-0.00071877	0.991197	0.998008
ENSMUSG00000041741	Pde3a	1.16597	0.221532	0.0735845	0.285502	0.254791	-1.97262	0.00184127	0.00926084	0.935239	-0.0965927	0.597609	0.778566	1.45721	0.543209	0.00949598	0.0963821
ENSMUSG00000043424	Eif3j2	1.16589	0.22143	0.0148968	0.11194	1.02378	0.0338988	0.757419	0.868627	1.32485	0.405827	0.000718495	0.00459754	1.21687	0.283169	0.00203376	0.0354465
ENSMUSG00000032000	Birc3	1.16584	0.221369	0.028994	0.165489	2.95211	1.56175	7.25258e-13	2.43207e-11	2.83234	1.50199	4.32307e-12	1.59018e-10	0.988957	-0.0160203	0.805182	0.933644
ENSMUSG00000040721	Zfhx2	1.16566	0.221153	0.0280005	0.161594	0.714702	-0.484586	0.00376196	0.0167658	0.918173	-0.123162	0.33405	0.55532	1.11911	0.162354	0.0529948	0.264747
ENSMUSG00000067586	S1pr3	1.16565	0.221138	0.074781	0.287881	0.64003	-0.643788	0.0596997	0.151177	0.892934	-0.163374	0.405214	0.624915	1.05539	0.0777816	0.292185	0.630471
ENSMUSG00000042308	Setd1a	1.16529	0.22069	0.0296966	0.167937	1.01411	0.0202182	0.886799	0.943212	1.13142	0.178134	0.193335	0.389008	1.05819	0.0815953	0.246493	0.588003
ENSMUSG00000033400	Agl	1.16527	0.220663	0.0218572	0.14077	1.24305	0.313881	0.0179587	0.0592865	1.30918	0.388664	0.00432401	0.0208206	1.02289	0.0326531	0.622458	0.851014
ENSMUSG00000043333	Rhbdl2	1.16525	0.220642	0.0188539	0.128868	1.39241	0.477584	0.000259208	0.00172547	1.29297	0.370683	0.00322217	0.0163385	0.968023	-0.0468867	0.481174	0.771911
ENSMUSG00000054693	Adam10	1.1652	0.220579	0.0182236	0.126127	1.44592	0.531989	6.58985e-05	0.000513599	1.59988	0.677968	1.14411e-06	1.6059e-05	1.04166	0.0588802	0.380971	0.701626
ENSMUSG00000001833	Septin7	1.16514	0.220498	0.0110246	0.0929571	1.66648	0.736808	3.51629e-10	8.09428e-09	1.4757	0.561404	9.58692e-07	1.38262e-05	0.93827	-0.0919253	0.16953	0.492971
ENSMUSG00000031434	Morc4	1.16511	0.220472	0.025444	0.153405	1.07153	0.0996748	0.451422	0.640223	1.20846	0.273169	0.043454	0.130355	1.06419	0.0897542	0.204911	0.539027
ENSMUSG00000053338	Tarm1	1.16487	0.220165	0.0755373	0.289605	2.58721	1.3714	0.00851428	0.0325884	1.36456	0.448431	0.0951744	0.23422	0.948611	-0.0761121	0.300349	0.636341
ENSMUSG00000029068	Ccnl2	1.16485	0.22014	0.0268446	0.158247	0.929934	-0.1048	0.439713	0.629927	0.99945	-0.000793918	0.994624	0.998723	1.03632	0.0514745	0.443462	0.747656
ENSMUSG00000041187	Prkd2	1.16481	0.220089	0.00976101	0.0859842	1.09642	0.132805	0.172227	0.334588	1.19546	0.257567	0.00788319	0.0342347	1.06192	0.086671	0.183563	0.513843
ENSMUSG00000037465	Klf10	1.16473	0.219993	0.0349535	0.184579	0.916399	-0.125953	0.425547	0.61802	0.731201	-0.451661	0.0178581	0.0653785	0.916771	-0.125366	0.115786	0.409286
ENSMUSG00000033788	Dysf	1.16471	0.219973	0.0686342	0.274141	1.24097	0.311469	0.192897	0.362699	2.033	1.02361	0.00920664	0.03878	1.07608	0.105786	0.191344	0.52281
ENSMUSG00000012126	Ubxn11	1.16449	0.219703	0.0360634	0.187584	0.305514	-1.71069	4.03286e-08	6.37822e-07	0.62014	-0.689333	0.00278298	0.0144368	1.28753	0.364603	0.0104837	0.102649
ENSMUSG00000039252	Lgi2	1.16449	0.219692	0.0725188	0.28318	0.825929	-0.27591	0.245718	0.429139	1.04457	0.062912	0.721781	0.860734	1.10011	0.137649	0.129156	0.431602
ENSMUSG00000032109	Nlrx1	1.16429	0.219446	0.0409285	0.201336	4.51433	2.17451	1.40075e-10	3.42321e-09	3.21301	1.68392	3.63224e-07	5.79599e-06	0.931624	-0.102181	0.176655	0.503482
ENSMUSG00000047731	Wbp1l	1.16424	0.219383	0.0154825	0.114826	1.02784	0.0396097	0.717891	0.844333	1.12959	0.175801	0.0928666	0.230263	1.0646	0.0903104	0.186657	0.517712
ENSMUSG00000078651	Aoc2	1.16417	0.219303	0.0352975	0.18572	0.832841	-0.263888	0.124149	0.262981	1.06285	0.0879438	0.531738	0.729933	1.17184	0.22877	0.0285358	0.189258
ENSMUSG00000060044	Tmem26	1.16415	0.219278	0.0735902	0.285502	0.29604	-1.75613	0.00279168	0.0130457	0.914894	-0.128324	0.490424	0.6967	1.30313	0.381983	0.0197512	0.151934
ENSMUSG00000052160	Pld4	1.16411	0.219227	0.0725682	0.283259	1.05135	0.0722427	0.747445	0.863069	6.2217	2.63731	0.00134701	0.00786344	2.73929	1.4538	0.000980027	0.0211145
ENSMUSG00000021250	Fos	1.16406	0.219162	0.0449185	0.213587	4.87242	2.28464	3.47315e-09	6.66964e-08	2.54297	1.34651	0.000100953	0.000843168	0.860146	-0.217346	0.0432763	0.237422
ENSMUSG00000078664	Sprr2a1	1.16395	0.219025	0.0725143	0.28318	28.6819	4.84207	1.20987e-10	3.00197e-09	48.4352	5.59798	1.6468e-13	7.45657e-12	1.05783	0.0811128	0.271825	0.611564
ENSMUSG00000054889	Dsp	1.1639	0.218969	0.0229214	0.144646	2.40524	1.26618	3.79733e-14	1.49217e-12	2.96174	1.56644	1.21889e-20	1.14447e-18	1.09541	0.131471	0.0801509	0.336403
ENSMUSG00000020573	Pik3cg	1.16366	0.218665	0.0480289	0.22196	4.71647	2.23771	6.94132e-09	1.26232e-07	7.67769	2.94067	1.51676e-13	6.92045e-12	1.12791	0.173652	0.0624996	0.291041
ENSMUSG00000058900	Rsl1	1.1636	0.218601	0.0342413	0.18251	1.30509	0.38415	0.0312635	0.0923566	0.942149	-0.0859729	0.5315	0.729851	0.764503	-0.387406	0.00553814	0.068726
ENSMUSG00000085148	Mir22hg	1.16357	0.218561	0.029629	0.167754	1.45412	0.540149	0.00173795	0.00882327	1.24012	0.310481	0.0372059	0.115762	0.951146	-0.0722612	0.295823	0.632787
ENSMUSG00000029833	Trim24	1.16349	0.218457	0.0122137	0.0989064	0.813656	-0.29751	0.00565004	0.0233338	1.00231	0.00332373	0.971211	0.98816	1.16843	0.224574	0.00490684	0.0634063
ENSMUSG00000028965	Tnfrsf9	1.16342	0.218373	0.0742496	0.286805	0.823623	-0.279945	0.247431	0.43118	1.08332	0.115456	0.530465	0.729083	1.13987	0.188873	0.0753481	0.324555
ENSMUSG00000046312	Myorg	1.16337	0.218308	0.0360133	0.187493	1.26382	0.337795	0.0586899	0.149426	1.32534	0.406359	0.0270605	0.090067	1.01479	0.0211857	0.739866	0.906221
ENSMUSG00000035356	Nfkbiz	1.16335	0.218282	0.0267926	0.158199	1.52066	0.604696	0.000222741	0.00151264	1.59684	0.675222	5.99845e-05	0.000533993	1.01481	0.0212083	0.746922	0.910297
ENSMUSG00000029352	Crybb3	1.16327	0.21818	0.075364	0.289219	0.863874	-0.211108	0.366804	0.560832	1.21179	0.277135	0.204805	0.40377	1.21808	0.284604	0.0345818	0.210058
ENSMUSG00000052040	Klf13	1.16306	0.21793	0.0130892	0.102863	0.918516	-0.122623	0.242769	0.425442	0.784012	-0.351052	0.00145832	0.00843319	0.904588	-0.144668	0.0434133	0.237993
ENSMUSG00000024019	Cmtr1	1.16272	0.217502	0.0160353	0.116811	1.53123	0.614692	1.00261e-06	1.19803e-05	1.53628	0.619446	1.00365e-06	1.43585e-05	1.00013	0.000182833	0.997765	0.999997
ENSMUSG00000034616	Ssh3	1.16272	0.2175	0.00512261	0.0571476	1.08729	0.120732	0.163786	0.321693	0.960988	-0.0574092	0.472427	0.681829	0.9093	-0.137172	0.0342355	0.209245
ENSMUSG00000028849	Map7d1	1.16272	0.217498	0.0306111	0.170868	1.2782	0.354116	0.0253489	0.0781448	1.38125	0.465976	0.00552732	0.0255618	1.02504	0.0356815	0.587864	0.832154
ENSMUSG00000029419	Ajm1	1.16262	0.21738	0.0771963	0.293377	0.605829	-0.723018	0.0557716	0.143906	0.932268	-0.101184	0.590672	0.774495	1.08987	0.12416	0.141541	0.450731
ENSMUSG00000055799	Tcf7l1	1.1626	0.217352	0.03957	0.198385	0.743348	-0.42789	0.0367945	0.104741	0.960953	-0.0574622	0.692948	0.842477	1.10679	0.146382	0.0892502	0.35668
ENSMUSG00000020846	Rflnb	1.16239	0.217095	0.0340592	0.182028	3.59152	1.8446	1.43848e-13	5.28034e-12	1.40902	0.494688	0.00775052	0.0337324	0.463323	-1.10991	2.02967e-06	0.000164092
ENSMUSG00000021910	Nisch	1.1623	0.216987	0.0233484	0.146069	0.785538	-0.348247	0.00950343	0.0356254	0.955634	-0.0654703	0.550891	0.745724	1.11502	0.157066	0.0457934	0.243958
ENSMUSG00000052392	Acot4	1.16222	0.216885	0.0592894	0.251487	1.61709	0.693403	0.0236266	0.07374	1.17355	0.230883	0.226773	0.431891	0.948377	-0.0764673	0.2863	0.625409
ENSMUSG00000032076	Cadm1	1.16215	0.216801	0.0160091	0.116731	0.638642	-0.646921	3.39528e-07	4.41486e-06	0.439332	-1.18662	1.44193e-18	1.12332e-16	0.758798	-0.398211	0.000203343	0.00648592
ENSMUSG00000030180	Kdm5a	1.16205	0.216667	0.00946867	0.0844816	1.12804	0.173822	0.0747688	0.18018	1.13554	0.183375	0.0475144	0.139085	1.00896	0.0128758	0.83956	0.942797
ENSMUSG00000046806	Cyren	1.16202	0.216634	0.0369924	0.190379	1.2221	0.289357	0.0946624	0.215133	1.30564	0.384758	0.0335542	0.107028	1.02106	0.0300655	0.640042	0.859229
ENSMUSG00000032565	Nudt16	1.162	0.216615	0.0369077	0.190232	0.747206	-0.420422	0.0290076	0.0870472	0.708731	-0.496691	0.0132813	0.0520284	0.986495	-0.0196165	0.75673	0.914331
ENSMUSG00000025437	Usp33	1.16158	0.216094	0.000719136	0.0155032	0.977027	-0.0335303	0.61677	0.773999	1.01927	0.0275365	0.664976	0.82366	1.03581	0.0507566	0.347207	0.676559
ENSMUSG00000010047	Hyal2	1.16154	0.216037	0.0283478	0.162849	0.868816	-0.202878	0.142268	0.290526	1.08192	0.113599	0.348542	0.569876	1.17145	0.228298	0.0160738	0.134135
ENSMUSG00000021819	Zswim8	1.1615	0.215988	0.0280078	0.161594	1.00814	0.0116974	0.929167	0.965819	1.15158	0.203611	0.113459	0.266401	1.07917	0.109919	0.134671	0.440769
ENSMUSG00000018654	Ikzf1	1.16148	0.215968	0.0638399	0.2627	3.72166	1.89594	0.000195119	0.00134243	3.63997	1.86393	0.000216433	0.00164305	0.998862	-0.00164236	0.978569	0.99379
ENSMUSG00000070291	Ddx43	1.1614	0.215861	0.0782176	0.29618	0.984702	-0.0222403	0.916597	0.958842	1.05886	0.0825145	0.657578	0.818955	1.02559	0.0364571	0.57544	0.82618
ENSMUSG00000030536	Iqgap1	1.16137	0.215823	0.0116148	0.0958213	1.29605	0.37412	0.000448104	0.00277479	1.26315	0.337025	0.00128485	0.00755493	0.987151	-0.0186577	0.771827	0.920127
ENSMUSG00000020848	Doc2b	1.16137	0.215822	0.0776273	0.294434	0.482443	-1.05157	0.0186078	0.0609394	0.904346	-0.145053	0.450482	0.662539	1.11234	0.153593	0.106385	0.392096
ENSMUSG00000004207	Psap	1.16129	0.215724	0.0102415	0.0887947	0.726995	-0.459983	1.3068e-05	0.000121804	0.908035	-0.139181	0.128145	0.290669	1.16202	0.216633	0.00454427	0.0600376
ENSMUSG00000038594	Cep85l	1.16124	0.215668	0.0391837	0.197371	0.969985	-0.0439663	0.781374	0.883155	1.09939	0.136701	0.361674	0.583809	1.06216	0.087	0.227302	0.565347
ENSMUSG00000021782	Dlg5	1.16122	0.215642	0.0192351	0.130211	0.996066	-0.00568646	0.960078	0.981559	1.1508	0.202636	0.0664872	0.178998	1.10135	0.139273	0.0589384	0.281303
ENSMUSG00000036438	Calm2	1.1612	0.215618	0.0106543	0.0911996	1.23721	0.307089	0.00272613	0.0127816	1.13088	0.177445	0.0588992	0.163798	0.951106	-0.0723221	0.267858	0.607767
ENSMUSG00000001441	Npepps	1.16114	0.215536	0.0188069	0.128766	1.37495	0.459378	0.00026785	0.00177308	1.39494	0.480201	0.000175803	0.00136481	1.00493	0.00709843	0.913822	0.969508
ENSMUSG00000079442	St6galnac4	1.16109	0.215475	0.0676433	0.27191	0.631441	-0.663281	0.0383163	0.108056	0.927663	-0.108327	0.539378	0.736397	1.09079	0.125367	0.147157	0.458926
ENSMUSG00000033192	Lpcat2	1.16106	0.215445	0.0547832	0.240254	2.31613	1.21172	0.00144647	0.00754312	2.98464	1.57756	0.000152439	0.00121082	1.02741	0.0390166	0.54252	0.810331
ENSMUSG00000048612	Myof	1.16094	0.215292	0.0306461	0.170883	1.48388	0.569379	0.000928788	0.00515865	1.52055	0.604591	0.00054925	0.00366079	1.00654	0.00939969	0.885129	0.960429
ENSMUSG00000111602	Gm32014	1.16082	0.215146	0.0732716	0.28482	16.3524	4.03143	0.000106277	0.000786064	12.262	3.61613	0.000285325	0.00207543	0.982661	-0.0252346	0.690181	0.885592
ENSMUSG00000043673	Kcns3	1.1607	0.214989	0.049535	0.226233	0.0349242	-4.83963	3.78192e-07	4.89263e-06	0.0692569	-3.8519	7.52041e-08	1.36902e-06	1.05927	0.0830712	0.264485	0.604743
ENSMUSG00000025856	Pdgfa	1.16066	0.214944	0.0259797	0.155401	0.837631	-0.255614	0.0554714	0.143376	0.923559	-0.114723	0.320291	0.54074	1.04435	0.0626086	0.356948	0.68339
ENSMUSG00000026180	Cxcr2	1.16056	0.214822	0.0690903	0.274931	0.721088	-0.471752	0.0962405	0.217924	1.12072	0.164426	0.376679	0.597383	1.46241	0.548344	0.00933878	0.095541
ENSMUSG00000014601	Strip1	1.16046	0.214693	0.0043506	0.05168	1.38274	0.467534	7.17757e-08	1.0824e-06	1.22369	0.291236	0.000492374	0.00332725	0.921698	-0.117633	0.0573027	0.277031
ENSMUSG00000024970	Spindoc	1.16044	0.214676	0.0243046	0.149242	1.07009	0.0977277	0.425044	0.617737	1.07008	0.0977231	0.376763	0.597462	1.00419	0.00603507	0.926912	0.974648
ENSMUSG00000043432	Leng9	1.16022	0.214402	0.0330166	0.178685	1.39635	0.481661	0.00431156	0.0187318	1.20784	0.272426	0.0631338	0.172297	0.953585	-0.0685662	0.318188	0.651659
ENSMUSG00000045838	Ccdc9b	1.1602	0.214371	0.0454995	0.215154	1.08271	0.114646	0.501734	0.682808	1.75965	0.815291	0.00287595	0.0148286	1.22819	0.296537	0.0207313	0.156361
ENSMUSG00000025278	Flnb	1.16009	0.214233	0.0360119	0.187493	1.544	0.626668	0.00223031	0.0108239	1.72429	0.786004	0.00031586	0.00225849	1.02486	0.0354218	0.586104	0.831472
ENSMUSG00000039095	En2	1.16002	0.214155	0.0753128	0.289208	1.1251	0.170048	0.472091	0.657617	1.13337	0.180623	0.387662	0.608259	1.00648	0.00931403	0.879753	0.958864
ENSMUSG00000047767	Atg16l2	1.15978	0.213848	0.0396445	0.198469	0.541268	-0.885586	0.000691524	0.00400936	0.787125	-0.345335	0.0554415	0.15645	1.0852	0.117966	0.134513	0.440761
ENSMUSG00000033768	Nrxn2	1.15975	0.213817	0.0783027	0.296221	0.94035	-0.0887297	0.672115	0.81255	0.993767	-0.00902008	0.959541	0.982952	1.01603	0.0229499	0.71748	0.896733
ENSMUSG00000020676	Ccl11	1.15967	0.213709	0.0784993	0.296645	0.229551	-2.12311	0.00416007	0.0181545	0.897009	-0.156805	0.43857	0.65339	1.21483	0.28076	0.0279132	0.187361
ENSMUSG00000058793	Cds2	1.15953	0.213539	0.0168713	0.120694	0.828353	-0.271683	0.0162153	0.0545812	0.908984	-0.137674	0.172184	0.359419	1.04933	0.0694745	0.299295	0.63585
ENSMUSG00000041605	Inava	1.1595	0.213507	0.019708	0.132101	1.09064	0.125171	0.27187	0.459667	0.980882	-0.0278478	0.781845	0.894167	0.93599	-0.0954349	0.168169	0.491215
ENSMUSG00000038225	Primpol	1.15944	0.213432	0.0292872	0.166524	1.19079	0.251922	0.0701354	0.171493	1.05809	0.0814667	0.489914	0.696198	0.947472	-0.0778441	0.262539	0.602979
ENSMUSG00000017756	Slc12a7	1.15941	0.213396	0.0284778	0.16342	0.950082	-0.0738754	0.570288	0.737991	1.0176	0.0251775	0.825482	0.917417	1.03755	0.0531786	0.429707	0.738488
ENSMUSG00000029461	Fam168a	1.15935	0.213318	0.0297283	0.167937	1.04318	0.0609824	0.645876	0.794319	1.13837	0.186963	0.142807	0.315267	1.04914	0.0692129	0.313528	0.646651
ENSMUSG00000030257	Srgap3	1.1592	0.213129	0.0379088	0.193152	4.25876	2.09043	1.35181e-14	5.60842e-13	3.12529	1.64399	8.56762e-10	2.18664e-08	0.917187	-0.124713	0.115025	0.408276
ENSMUSG00000054920	Klhl5	1.15901	0.212893	0.0307416	0.171124	2.46066	1.29905	1.77194e-11	4.99389e-10	1.63984	0.713554	4.3511e-05	0.00040303	0.825619	-0.276451	0.00820575	0.0881052
ENSMUSG00000006281	Tep1	1.15892	0.212775	0.0212906	0.138506	1.17784	0.236139	0.0482756	0.128947	1.0675	0.0942309	0.367309	0.589015	0.950711	-0.0729209	0.283029	0.62247
ENSMUSG00000059981	Taok2	1.15888	0.212728	0.0243983	0.149405	0.967645	-0.0474495	0.694324	0.828378	0.979287	-0.0301965	0.777514	0.891798	1.00504	0.00725695	0.91218	0.96852
ENSMUSG00000026220	Slc16a14	1.1588	0.212638	0.0801287	0.299999	113.033	6.8206	2.8165e-11	7.67121e-10	68.1706	6.09108	2.95271e-09	6.95856e-08	0.966098	-0.0497592	0.460356	0.759442
ENSMUSG00000031367	Ap1s2	1.15879	0.212622	0.028584	0.163852	1.70802	0.772323	2.69301e-06	2.92412e-05	2.21552	1.14764	2.9168e-11	9.39273e-10	1.11798	0.160894	0.044061	0.239533
ENSMUSG00000063849	Ppcdc	1.15845	0.212193	0.0262386	0.156288	1.2289	0.297366	0.0236487	0.0737914	1.15616	0.209343	0.0822221	0.210935	0.976541	-0.0342472	0.605861	0.842621
ENSMUSG00000037104	Socs5	1.15844	0.212181	0.0243772	0.149405	1.71095	0.7748	1.98594e-07	2.71487e-06	1.55008	0.632345	1.20171e-05	0.000130483	0.962547	-0.0550708	0.412484	0.724727
ENSMUSG00000033955	Tnks1bp1	1.15842	0.212157	0.0202494	0.134208	1.56688	0.647895	1.07503e-06	1.27602e-05	1.18419	0.243899	0.0303316	0.0988369	0.849968	-0.234519	0.00665614	0.0767434
ENSMUSG00000107741	Gm2011	1.1584	0.212135	0.0566337	0.244957	2.10407	1.07318	0.00270677	0.0127109	1.10988	0.150406	0.382102	0.602839	0.830039	-0.268749	0.0314285	0.199945
ENSMUSG00000053470	Kdm3a	1.15839	0.212125	0.0218077	0.14053	0.850502	-0.233614	0.0518631	0.136202	0.834948	-0.260242	0.0259953	0.0873692	0.987052	-0.0188015	0.775227	0.922577
ENSMUSG00000031380	Vegfd	1.15839	0.212124	0.0802233	0.300032	0.94267	-0.0851759	0.688753	0.823991	1.00755	0.0108579	0.951629	0.978957	1.0209	0.0298442	0.642256	0.860352
ENSMUSG00000070643	Sox13	1.15835	0.212072	0.0270271	0.158691	1.63164	0.706321	5.78599e-06	5.84497e-05	1.63142	0.70613	5.85876e-06	6.85378e-05	1.00025	0.000357677	0.995659	0.999269
ENSMUSG00000039262	Prrc2b	1.15822	0.211915	0.0112374	0.0941047	0.94847	-0.076326	0.432125	0.623815	1.07083	0.0987273	0.270261	0.485105	1.09327	0.128651	0.0587896	0.281013
ENSMUSG00000042451	Mybph	1.15814	0.211812	0.0788665	0.297437	10.5919	3.40488	0.000240472	0.00161644	29.6696	4.89091	3.89532e-06	4.76303e-05	1.09991	0.137386	0.128255	0.43073
ENSMUSG00000019998	Stx7	1.15814	0.211808	0.0353713	0.185907	1.06922	0.0965594	0.508489	0.688117	1.10357	0.142173	0.293847	0.511787	1.01766	0.0252531	0.697212	0.888337
ENSMUSG00000023349	Clec4n	1.15795	0.211569	0.0676702	0.27191	0.827733	-0.272762	0.302273	0.494593	1.21691	0.283219	0.236799	0.443951	1.18999	0.250949	0.0319691	0.202359
ENSMUSG00000038146	Notch3	1.15747	0.21097	0.0541803	0.239048	1.29311	0.370845	0.093172	0.212474	1.14998	0.201612	0.25496	0.467183	0.976515	-0.0342852	0.588791	0.832717
ENSMUSG00000079560	Hoxa3	1.15718	0.210614	0.0811879	0.302191	0.892738	-0.163691	0.46622	0.652385	0.932438	-0.100921	0.589235	0.773563	1.00803	0.0115415	0.853512	0.948754
ENSMUSG00000043671	Dpy19l3	1.15712	0.210542	0.0428753	0.207395	1.03343	0.0474405	0.766912	0.874342	1.71533	0.778485	0.00163119	0.00928245	1.40084	0.486289	0.00423613	0.0570794
ENSMUSG00000009687	Fxyd5	1.15694	0.210311	0.0431128	0.207851	0.252356	-1.98647	5.36255e-10	1.18548e-08	0.923665	-0.114559	0.444064	0.657545	3.25191	1.70129	5.0104e-08	7.80415e-06
ENSMUSG00000039531	Zup1	1.15683	0.210178	0.0251011	0.151854	1.14144	0.190856	0.117108	0.252047	1.17447	0.232015	0.0491841	0.142906	1.01947	0.0278153	0.673839	0.87692
ENSMUSG00000019818	Cd164	1.15663	0.209928	0.036228	0.188133	0.959096	-0.0602534	0.676091	0.81579	0.919661	-0.120826	0.362291	0.58459	0.977906	-0.0322325	0.621806	0.85055
ENSMUSG00000038145	Snrk	1.15661	0.209906	0.0203118	0.134454	1.2552	0.327917	0.0054527	0.0226434	1.59241	0.671211	2.75618e-07	4.51932e-06	1.13823	0.186795	0.0173996	0.141019
ENSMUSG00000063894	Zkscan8	1.15655	0.209826	0.0271116	0.158953	0.743212	-0.428154	0.00204763	0.0100967	0.849051	-0.236076	0.0544258	0.154187	1.05716	0.0801876	0.246645	0.588185
ENSMUSG00000024835	Coro1b	1.15649	0.209754	0.0276606	0.16083	1.24405	0.315046	0.0184155	0.0604364	1.21012	0.275155	0.0305071	0.0992607	0.991233	-0.0127046	0.846962	0.946529
ENSMUSG00000040520	Manea	1.15648	0.209742	0.0368991	0.190232	1.43198	0.518007	0.00456407	0.0196105	1.3351	0.416951	0.0144741	0.0555249	0.982623	-0.0252895	0.696624	0.888028
ENSMUSG00000025237	Parp6	1.15636	0.209595	0.0280982	0.162057	1.02228	0.0317893	0.796966	0.893475	1.05527	0.0776094	0.484884	0.691528	1.02085	0.0297701	0.653042	0.86537
ENSMUSG00000028708	Mknk1	1.15624	0.209443	0.0139426	0.10688	1.12058	0.164241	0.102054	0.228018	0.97582	-0.035313	0.695226	0.844367	0.906089	-0.142275	0.0410702	0.231043
ENSMUSG00000028028	Alpk1	1.15616	0.209338	0.0402203	0.199513	3.39665	1.76411	3.15025e-11	8.47669e-10	3.22931	1.69123	1.97075e-10	5.53671e-09	0.987896	-0.017569	0.783684	0.92565
ENSMUSG00000034621	Gpatch8	1.15605	0.209206	0.0173697	0.122773	1.00995	0.0142909	0.892151	0.945747	0.952365	-0.0704136	0.462266	0.673485	0.960784	-0.0577165	0.38226	0.70182
ENSMUSG00000020241	Col6a2	1.15603	0.209175	0.0752668	0.289193	0.640337	-0.643097	0.0451778	0.122581	0.980411	-0.0285407	0.867922	0.93984	1.15038	0.202113	0.0662416	0.300748
ENSMUSG00000024319	Vps52	1.15598	0.209111	0.00232882	0.0347537	1.05425	0.0762175	0.296232	0.488157	1.34478	0.427367	1.96197e-08	3.94161e-07	1.24166	0.312271	3.35494e-06	0.000244596
ENSMUSG00000022952	Runx1	1.15589	0.209	0.0344355	0.182751	1.08144	0.112957	0.417795	0.611792	0.889312	-0.169238	0.196884	0.394165	0.879362	-0.185471	0.0355097	0.212967
ENSMUSG00000051716	Apon	1.15576	0.208848	0.0821245	0.304157	1.56909	0.649932	0.0644481	0.160636	1.86791	0.901427	0.0247849	0.0841094	1.02176	0.0310546	0.629396	0.85504
ENSMUSG00000062593	Lilrb4a	1.15576	0.208837	0.064087	0.263093	0.789051	-0.34181	0.222567	0.401423	1.43539	0.521444	0.0908691	0.22676	1.6835	0.751466	0.00405157	0.0553692
ENSMUSG00000070866	Zfp804a	1.15573	0.208805	0.0780167	0.2957	1.05358	0.0753056	0.707828	0.837599	2.26892	1.18201	0.00703074	0.0311391	1.31044	0.390054	0.0191071	0.148802
ENSMUSG00000033910	Gucy1a1	1.15564	0.208689	0.0806404	0.301137	0.916063	-0.126482	0.578967	0.744256	1.1225	0.166722	0.414472	0.633608	1.08038	0.111539	0.169521	0.492971
ENSMUSG00000022353	Mtss1	1.15563	0.208675	0.0414936	0.203004	0.904143	-0.145377	0.364652	0.558883	1.0051	0.00733462	0.957618	0.981946	1.04647	0.0655353	0.337054	0.668015
ENSMUSG00000031101	Sash3	1.15562	0.20867	0.0772017	0.293377	32.3177	5.01425	2.97293e-06	3.19309e-05	27.705	4.79207	8.9188e-06	9.93204e-05	0.981286	-0.0272551	0.664548	0.873445
ENSMUSG00000031066	Usp11	1.1555	0.208511	0.0505494	0.228835	1.37748	0.462036	0.041573	0.115058	1.04044	0.0571948	0.710283	0.853469	0.902639	-0.14778	0.0939013	0.365207
ENSMUSG00000026705	Klhl20	1.15545	0.208459	0.0114465	0.0949946	1.15629	0.209498	0.0286159	0.0861424	1.14171	0.191192	0.0356096	0.111943	0.996592	-0.00492457	0.937522	0.977954
ENSMUSG00000054342	Kcnn4	1.15539	0.208379	0.0554161	0.241875	20.3529	4.34716	3.70749e-24	3.96058e-22	11.351	3.50474	3.00868e-16	1.87021e-14	0.834614	-0.260819	0.0272772	0.184763
ENSMUSG00000033624	Pdpr	1.15533	0.208308	0.0135055	0.104825	1.00694	0.0099803	0.918704	0.960145	1.22349	0.290998	0.00369218	0.0182968	1.16166	0.21619	0.00460194	0.060462
ENSMUSG00000004383	Large1	1.15529	0.208253	0.0220125	0.141244	0.987551	-0.0180729	0.87189	0.935442	1.02924	0.0415738	0.678695	0.832192	1.02691	0.0383126	0.562077	0.819798
ENSMUSG00000030283	St8sia1	1.15527	0.208234	0.0827832	0.305775	0.878117	-0.187515	0.430321	0.621916	1.04049	0.0572692	0.757257	0.881589	1.05636	0.0790997	0.278233	0.618123
ENSMUSG00000018363	Smurf2	1.15525	0.208203	0.0195398	0.13125	1.29638	0.374486	0.001342	0.00707547	1.12684	0.172286	0.0951835	0.23422	0.928708	-0.106703	0.123715	0.422932
ENSMUSG00000031379	Pir	1.15518	0.208124	0.0698468	0.276974	12.545	3.64904	1.34334e-09	2.76415e-08	3.09476	1.62983	0.000697884	0.00448657	0.628115	-0.670899	0.00500095	0.0641056
ENSMUSG00000015143	Actn1	1.15518	0.208124	0.0391389	0.197215	1.33205	0.413647	0.0202124	0.0651942	1.98078	0.986066	1.58901e-05	0.000166166	1.13406	0.1815	0.0461054	0.244701
ENSMUSG00000025538	Sumf2	1.15508	0.207997	0.040856	0.201333	1.05617	0.0788489	0.608421	0.767464	1.55663	0.63843	0.00246899	0.013117	1.24028	0.310665	0.0116993	0.109805
ENSMUSG00000042292	Mrtfa	1.15505	0.207949	0.0187786	0.128661	1.28977	0.367117	0.00127543	0.00678	1.4886	0.573959	2.41524e-06	3.10879e-05	1.07483	0.10411	0.128879	0.431192
ENSMUSG00000004267	Eno2	1.15502	0.207917	0.0626327	0.260067	0.628412	-0.670218	0.0249565	0.0771618	0.739542	-0.435297	0.0622453	0.170472	1.01644	0.0235226	0.705596	0.892114
ENSMUSG00000045348	Nyap1	1.15496	0.207844	0.0472434	0.220115	0.422862	-1.24174	0.000149923	0.00106686	0.836565	-0.25745	0.143134	0.315833	1.23354	0.302802	0.0195541	0.151061
ENSMUSG00000030527	Crtc3	1.15491	0.207784	0.0113121	0.0944915	1.14675	0.197549	0.037321	0.105902	1.2132	0.278819	0.00322615	0.0163507	1.04007	0.0566766	0.37107	0.694389
ENSMUSG00000050069	Grem2	1.15485	0.207706	0.0753482	0.289219	0.283454	-1.81881	0.00104064	0.00569302	0.812595	-0.299391	0.166208	0.350905	1.16439	0.21957	0.0570027	0.276179
ENSMUSG00000031433	Rbm41	1.15472	0.20754	0.029309	0.166572	1.01584	0.0226752	0.854499	0.925915	1.11121	0.152136	0.190317	0.385081	1.05665	0.0794957	0.250034	0.591581
ENSMUSG00000020108	Ddit4	1.15469	0.207505	0.0498106	0.226907	2.91948	1.54571	1.40942e-05	0.00013001	1.16408	0.219189	0.203599	0.402282	0.617046	-0.696551	0.0021287	0.03644
ENSMUSG00000011752	Pgam1	1.15462	0.207422	0.0259138	0.15528	0.956165	-0.0646688	0.585974	0.749213	0.987875	-0.0176	0.866687	0.939293	1.0174	0.0248889	0.706293	0.892554
ENSMUSG00000039218	Srrm2	1.15436	0.207099	0.0382078	0.19386	0.936896	-0.0940385	0.518999	0.697007	0.950659	-0.0730008	0.572782	0.760754	1.00361	0.00520539	0.935499	0.977505
ENSMUSG00000012076	Brms1l	1.1543	0.207014	0.0277676	0.160907	0.906375	-0.14182	0.248841	0.432766	1.04207	0.0594522	0.581277	0.767963	1.09163	0.126482	0.0866176	0.350223
ENSMUSG00000059022	Kcp	1.15417	0.206859	0.0813859	0.302555	0.574534	-0.799536	0.0324405	0.0950621	1.00282	0.00405849	0.981514	0.993487	1.24229	0.312997	0.0293789	0.19199
ENSMUSG00000089824	Rbm12	1.15416	0.206848	0.00881036	0.0806378	0.872726	-0.196399	0.0301383	0.0897609	1.07186	0.100113	0.227717	0.4331	1.19408	0.255894	0.000682934	0.0162107
ENSMUSG00000059423	Zfp933	1.15406	0.206713	0.0194722	0.130961	1.12857	0.1745	0.103697	0.230811	1.13954	0.18845	0.064362	0.174761	1.01106	0.0158676	0.806622	0.933644
ENSMUSG00000030020	Prickle2	1.15387	0.206487	0.0546181	0.239769	0.690184	-0.534947	0.0322832	0.0946945	0.914276	-0.129299	0.431144	0.647752	1.07587	0.105502	0.175596	0.501777
ENSMUSG00000002346	Slc25a42	1.15384	0.20644	0.0327513	0.177775	1.482	0.56755	0.000254143	0.00169492	1.72461	0.786267	2.13606e-06	2.80613e-05	1.0553	0.0776554	0.261791	0.602165
ENSMUSG00000042632	Pla2g6	1.15373	0.206308	0.0360999	0.187712	1.07616	0.105887	0.445699	0.635238	1.564	0.645244	0.000272607	0.00199561	1.27543	0.350985	0.00384792	0.0538061
ENSMUSG00000022500	Litaf	1.15364	0.206194	0.0353524	0.185907	1.45465	0.540671	0.00114034	0.00615727	1.2572	0.330219	0.0243889	0.0831134	0.953384	-0.0688706	0.316114	0.649393
ENSMUSG00000024905	Tesmin	1.15351	0.206032	0.0828586	0.305911	2.15738	1.10928	0.013042	0.0458496	1.46834	0.554185	0.057067	0.159849	0.972487	-0.0402498	0.538841	0.808434
ENSMUSG00000001020	S100a4	1.15342	0.205913	0.0690099	0.274817	0.804089	-0.314573	0.169631	0.330589	1.24361	0.314532	0.137494	0.306688	1.65854	0.729911	0.00425952	0.0573
ENSMUSG00000074272	Ceacam1	1.15328	0.205738	0.0523941	0.234633	12.0198	3.58734	1.34915e-18	8.61912e-17	7.65176	2.93579	3.51071e-13	1.50555e-11	0.915893	-0.126749	0.125888	0.426749
ENSMUSG00000078485	Plekhn1	1.15325	0.205709	0.0302713	0.169982	0.563398	-0.827774	3.00333e-07	3.96885e-06	0.698089	-0.518517	0.000440982	0.00302233	1.08558	0.118465	0.10773	0.393866
ENSMUSG00000046876	Atxn1	1.1532	0.205638	0.0437126	0.209665	1.24263	0.313399	0.0793526	0.188176	1.09271	0.12791	0.382411	0.603095	0.959675	-0.0593816	0.377946	0.699325
ENSMUSG00000028545	Bend5	1.15314	0.205574	0.0635203	0.261912	1.47948	0.565089	0.0391502	0.109869	1.59772	0.676013	0.0175736	0.0645885	1.01371	0.0196463	0.750915	0.912139
ENSMUSG00000015291	Gdi1	1.15314	0.205564	0.0269149	0.15844	0.915601	-0.12721	0.288294	0.479192	0.916478	-0.125828	0.249138	0.459487	0.995821	-0.00604218	0.926807	0.974648
ENSMUSG00000028949	Smarcd3	1.15306	0.205472	0.0639622	0.262784	0.618165	-0.693935	0.0249795	0.0771929	0.906888	-0.141003	0.419066	0.637118	1.08755	0.121084	0.149748	0.463148
ENSMUSG00000002325	Irf9	1.15284	0.20519	0.0159991	0.116731	3.57967	1.83983	2.93388e-57	2.75476e-54	3.63035	1.86011	3.97075e-58	2.52993e-55	1.00739	0.0106269	0.866173	0.953606
ENSMUSG00000078452	Raet1a	1.1528	0.205138	0.0793272	0.298469	0.873296	-0.195458	0.368991	0.563162	1.04352	0.0614552	0.725279	0.862771	1.07145	0.0995671	0.210371	0.544731
ENSMUSG00000052920	Prkg1	1.15251	0.20478	0.0570715	0.245584	2.43176	1.282	0.000569093	0.00339666	1.12644	0.171769	0.31677	0.537031	0.767167	-0.382387	0.0139658	0.123218
ENSMUSG00000037211	Spry1	1.15251	0.204778	0.0464128	0.217452	0.597724	-0.742447	0.00297006	0.0137554	0.688673	-0.538109	0.0125226	0.0496121	1.02095	0.0299119	0.638338	0.859027
ENSMUSG00000024365	Cyp21a1	1.15242	0.204672	0.0801524	0.300017	1196.48	10.2246	5.64849e-16	2.80694e-14	229.097	7.83982	2.04416e-10	5.6981e-09	0.764491	-0.387429	0.0185513	0.146642
ENSMUSG00000014361	Mertk	1.15238	0.204623	0.0701846	0.277828	1.01099	0.015774	0.932137	0.967777	1.0822	0.113968	0.512291	0.713282	1.02604	0.0370872	0.563238	0.820563
ENSMUSG00000064061	Dzip3	1.15236	0.204597	0.0370187	0.19039	0.846408	-0.240575	0.098152	0.221313	0.92175	-0.117553	0.349561	0.57083	1.03381	0.0479656	0.472904	0.767849
ENSMUSG00000032812	Arap1	1.15219	0.204375	0.0343031	0.182605	0.775481	-0.366837	0.0117955	0.0423751	0.919996	-0.1203	0.315272	0.535253	1.08017	0.111252	0.130219	0.433737
ENSMUSG00000029641	Rasl11a	1.15218	0.204372	0.0725282	0.28318	5.15174	2.36506	1.72282e-05	0.000155228	2.32526	1.21739	0.00309379	0.0157875	0.918983	-0.12189	0.145791	0.457444
ENSMUSG00000054770	Kctd18	1.15215	0.204332	0.035988	0.187493	0.998091	-0.00275622	0.983474	0.993723	1.02981	0.0423737	0.719593	0.85933	1.01766	0.025255	0.701025	0.890167
ENSMUSG00000022914	Brwd1	1.15204	0.204194	0.0271508	0.159066	0.973706	-0.038442	0.743189	0.859769	1.00889	0.0127653	0.902245	0.955198	1.02089	0.0298248	0.652029	0.86482
ENSMUSG00000040624	Plekhg1	1.15189	0.204	0.0488054	0.224314	3.14863	1.65473	5.35518e-07	6.72318e-06	2.79299	1.48181	4.20005e-06	5.09373e-05	0.982158	-0.0259734	0.680815	0.881169
ENSMUSG00000050821	Fam131a	1.15172	0.203789	0.067508	0.27191	1.37336	0.457714	0.0738254	0.17823	1.05723	0.0802951	0.632478	0.802954	0.930791	-0.103471	0.190006	0.521358
ENSMUSG00000003378	Grik5	1.15169	0.203752	0.0418114	0.203787	0.490421	-1.02791	1.41533e-05	0.000130488	0.600646	-0.735414	0.000507339	0.00341415	1.04076	0.0576342	0.391748	0.708676
ENSMUSG00000067825	Pex26	1.15162	0.20366	0.0194333	0.130844	2.53488	1.34192	2.11809e-26	2.66104e-24	3.96331	1.98671	1.81847e-55	1.0138e-52	1.5059	0.590621	2.82164e-07	3.2681e-05
ENSMUSG00000025314	Ptprj	1.15161	0.203652	0.0206576	0.135897	2.46719	1.30287	3.18318e-23	3.10317e-21	2.75543	1.46228	8.44419e-29	1.39485e-26	1.05836	0.0818265	0.224165	0.561234
ENSMUSG00000021458	Aopep	1.15158	0.20362	0.0427992	0.207216	1.63363	0.708079	0.00097016	0.00535509	1.7843	0.835362	0.000182989	0.0014126	1.02032	0.0290184	0.653418	0.865651
ENSMUSG00000035697	Arhgap45	1.15145	0.203448	0.0508054	0.229661	2.48631	1.31401	2.90953e-05	0.000248354	1.91503	0.937363	0.000756973	0.00479389	0.962522	-0.055109	0.408611	0.721097
ENSMUSG00000040044	Orc3	1.15143	0.203429	0.0216981	0.140141	0.997415	-0.00373379	0.972347	0.988189	1.03491	0.0495	0.60985	0.787529	1.02529	0.0360276	0.582995	0.829635
ENSMUSG00000024338	Psmb8	1.15137	0.203353	0.0492507	0.225428	1.2737	0.349028	0.0754237	0.181464	2.50167	1.32289	2.36315e-05	0.000234214	1.26106	0.334635	0.0138033	0.122512
ENSMUSG00000049493	Pls1	1.15136	0.203345	0.034314	0.182605	0.9516	-0.0715725	0.58097	0.745594	1.07991	0.110914	0.346407	0.567849	1.07857	0.10912	0.135094	0.441483
ENSMUSG00000085272	Sbk3	1.15136	0.203344	0.0854741	0.311138	1.29957	0.378035	0.178199	0.342647	0.95522	-0.0660947	0.727083	0.863535	0.894234	-0.161275	0.0917185	0.360851
ENSMUSG00000036054	Sugp2	1.15124	0.203183	0.0320914	0.175628	1.038	0.0538017	0.66635	0.808701	1.12975	0.175999	0.138844	0.308967	1.05154	0.0725006	0.290908	0.62922
ENSMUSG00000030218	Mgp	1.15118	0.203119	0.0867414	0.313997	0.458124	-1.12619	0.0170451	0.0568913	0.922537	-0.116322	0.54115	0.737913	1.13639	0.184457	0.0757793	0.325415
ENSMUSG00000052942	Glis3	1.15115	0.203077	0.00349804	0.0448948	1.22313	0.290573	0.000165635	0.00116473	1.05383	0.0756375	0.286921	0.504089	0.891752	-0.165286	0.00678828	0.0776326
ENSMUSG00000026761	Orc4	1.15112	0.203044	0.0150156	0.112567	1.08758	0.121119	0.215871	0.392933	1.31863	0.399045	0.000126565	0.00102773	1.14249	0.192183	0.00883587	0.0920589
ENSMUSG00000117310	Ptp4a1	1.15102	0.202918	0.0363038	0.188404	1.91163	0.934806	3.36377e-07	4.38026e-06	1.56091	0.642389	0.00013621	0.00109805	0.938508	-0.0915585	0.198088	0.530848
ENSMUSG00000037526	Atg14	1.15094	0.202811	0.0403713	0.199951	0.952383	-0.0703864	0.622645	0.778651	0.886052	-0.174536	0.202329	0.400615	0.964138	-0.052689	0.431762	0.739347
ENSMUSG00000056708	Ier5	1.15091	0.202773	0.0371563	0.190707	1.08318	0.11527	0.396935	0.591619	1.17944	0.238107	0.0778365	0.202067	1.04428	0.0625062	0.358533	0.684738
ENSMUSG00000019718	L3hypdh	1.15072	0.202537	0.048727	0.224083	1.00023	0.000329844	0.998366	1	1.08518	0.117932	0.436752	0.652021	1.0366	0.0518559	0.432944	0.740589
ENSMUSG00000025170	Rab40b	1.1507	0.202518	0.0744299	0.287333	1.3367	0.418679	0.101979	0.227926	2.44521	1.28996	0.00261554	0.0137118	1.0901	0.124461	0.143693	0.45398
ENSMUSG00000025571	Tnrc6c	1.15068	0.202486	0.013703	0.105606	0.867416	-0.205203	0.0350371	0.1008	0.934539	-0.0976735	0.268565	0.48307	1.04567	0.0644254	0.317276	0.650625
ENSMUSG00000063506	Arhgap22	1.15053	0.202305	0.0526699	0.235108	0.997987	-0.00290698	0.986062	0.995211	1.02624	0.0373752	0.804848	0.906699	1.0115	0.0164991	0.790581	0.928514
ENSMUSG00000041570	Camsap2	1.15053	0.202303	0.0180215	0.125326	1.10492	0.143937	0.161943	0.319051	1.15031	0.202028	0.0410159	0.124804	1.02971	0.0422437	0.515629	0.795229
ENSMUSG00000064215	Ifi27	1.15045	0.202196	0.0637509	0.262592	2.78213	1.47619	0.00044632	0.00276471	5.64656	2.49737	2.62517e-07	4.32837e-06	1.11177	0.152856	0.0964175	0.371629
ENSMUSG00000022974	Paxbp1	1.15042	0.202166	0.0389164	0.196591	1.00973	0.0139702	0.918865	0.960201	1.07819	0.108606	0.385965	0.606663	1.03631	0.0514561	0.443085	0.747522
ENSMUSG00000018378	2210416O15Rik	1.15041	0.202145	0.0197465	0.132304	0.574755	-0.79898	1.36901e-10	3.35635e-09	0.646235	-0.629868	2.22501e-07	3.71669e-06	1.05775	0.0809976	0.228352	0.566406
ENSMUSG00000068299	Nat8f4	1.1503	0.202012	0.0348438	0.184121	0.832565	-0.264364	0.052537	0.137676	0.928786	-0.106582	0.361159	0.583295	1.05035	0.0708671	0.302162	0.637225
ENSMUSG00000046168	Kcnrg	1.15029	0.201997	0.0751061	0.288785	0.942344	-0.0856738	0.659393	0.804237	1.17045	0.227067	0.246728	0.456463	1.1132	0.154708	0.102881	0.384649
ENSMUSG00000024787	Snx15	1.15029	0.201995	0.0292902	0.166524	1.32325	0.404084	0.00187737	0.00938949	1.27137	0.346384	0.00610931	0.0276613	0.983827	-0.0235233	0.721408	0.897876
ENSMUSG00000040043	Rbms2	1.15024	0.20193	0.0400982	0.199217	1.08165	0.113236	0.425045	0.617737	1.09087	0.125485	0.331522	0.553157	1.00786	0.0112966	0.861752	0.952261
ENSMUSG00000022636	Alcam	1.1501	0.201762	0.0409154	0.201333	2.21984	1.15045	1.10691e-07	1.61334e-06	1.68524	0.752951	0.000112414	0.00092674	0.928135	-0.107594	0.148126	0.460419
ENSMUSG00000040158	Tax1bp3	1.15007	0.201723	0.0423458	0.205457	2.63837	1.39965	2.54237e-09	4.98965e-08	1.9392	0.95546	1.09287e-05	0.000119466	0.919737	-0.120706	0.118261	0.413862
ENSMUSG00000039263	Npepl1	1.14995	0.20157	0.00945448	0.0844025	1.31759	0.397897	1.07745e-05	0.000102189	1.14913	0.20054	0.0177552	0.0650952	0.914021	-0.129701	0.0421936	0.234057
ENSMUSG00000032479	Map4	1.14988	0.201488	0.0325647	0.177113	1.50074	0.585672	7.65154e-05	0.000587617	1.38961	0.474679	0.000901976	0.00557756	0.971069	-0.0423536	0.525504	0.800325
ENSMUSG00000097842	9330104G04Rik	1.14979	0.201366	0.0756038	0.28979	1.16477	0.220048	0.301494	0.493644	1.2135	0.279175	0.17786	0.367291	1.01441	0.0206381	0.740028	0.906221
ENSMUSG00000024098	Twsg1	1.14967	0.201223	0.0404858	0.20032	0.793886	-0.332996	0.0328697	0.0960831	0.912368	-0.132312	0.307437	0.526513	1.05533	0.077696	0.265688	0.60589
ENSMUSG00000005125	Ndrg1	1.14963	0.201171	0.0518779	0.233129	3.69263	1.88465	7.27223e-08	1.09482e-06	1.31624	0.396424	0.0481114	0.140306	0.539447	-0.890446	0.000652066	0.0156142
ENSMUSG00000053675	Tgm5	1.14944	0.200931	0.0569799	0.245344	0.506278	-0.981997	0.00353822	0.0159198	0.977139	-0.033364	0.829953	0.919707	1.45422	0.540241	0.00638637	0.075087
ENSMUSG00000013698	Pea15a	1.14932	0.200778	0.0419651	0.204293	4.17708	2.0625	1.21767e-19	8.65467e-18	2.9724	1.57163	2.77165e-12	1.03879e-10	0.877583	-0.188392	0.0375522	0.218882
ENSMUSG00000021396	Nxnl2	1.1493	0.200758	0.0882656	0.316916	1.16069	0.214979	0.368321	0.562476	1.19029	0.251307	0.254353	0.466196	1.01157	0.0165982	0.791693	0.929352
ENSMUSG00000027366	Sppl2a	1.14918	0.200607	0.0326226	0.177258	1.48046	0.566047	0.000100475	0.000750616	1.64706	0.719893	2.3632e-06	3.05283e-05	1.03968	0.0561409	0.404986	0.718269
ENSMUSG00000046027	Stard5	1.14913	0.200543	0.0408872	0.201333	1.95952	0.970499	1.56304e-06	1.77781e-05	1.27162	0.346668	0.024065	0.0822452	0.827815	-0.272619	0.0107936	0.104329
ENSMUSG00000006435	Neurl1a	1.14913	0.200542	0.0727621	0.283676	1.00819	0.0117689	0.949399	0.976325	0.977468	-0.0328788	0.84422	0.926653	0.988769	-0.0162948	0.792135	0.929637
ENSMUSG00000026822	Lcn2	1.14909	0.200498	0.047367	0.220388	8.9541	3.16255	2.02922e-25	2.41342e-23	7.46028	2.89923	1.0544e-21	1.07488e-19	0.961417	-0.0567662	0.39657	0.712865
ENSMUSG00000020263	Appl2	1.14898	0.200348	0.0258216	0.15492	0.923761	-0.114409	0.310631	0.50349	0.808239	-0.307147	0.00847394	0.036314	0.923259	-0.115193	0.104024	0.387207
ENSMUSG00000021913	Ogdhl	1.14889	0.200235	0.0468934	0.218868	0.578723	-0.789056	0.000985392	0.00543077	0.891011	-0.166485	0.26799	0.482339	1.17384	0.231232	0.0285791	0.189418
ENSMUSG00000025161	Slc16a3	1.14884	0.200178	0.0479114	0.221802	0.999879	-0.00017497	0.99911	1	0.752631	-0.409985	0.0307659	0.0999204	0.853653	-0.228279	0.0307853	0.197391
ENSMUSG00000026090	Cracdl	1.14884	0.200175	0.045728	0.215892	4.05483	2.01964	4.05809e-14	1.58417e-12	3.62431	1.8577	3.51771e-12	1.31015e-10	0.973013	-0.0394696	0.545462	0.811519
ENSMUSG00000032860	P2ry2	1.14881	0.200143	0.0470202	0.219396	2.55108	1.35111	9.44255e-07	1.13443e-05	3.31708	1.72992	8.63673e-10	2.19786e-08	1.06448	0.0901505	0.213339	0.548228
ENSMUSG00000042190	Cmklr1	1.14878	0.200097	0.0798476	0.299579	0.93709	-0.0937408	0.637643	0.789202	1.70131	0.766645	0.0201799	0.0717518	1.80774	0.854184	0.00308012	0.0472314
ENSMUSG00000031442	Mcf2l	1.14875	0.200059	0.0578857	0.24784	0.435756	-1.19841	0.00072519	0.00417605	0.688031	-0.539454	0.024114	0.0823811	1.05814	0.0815287	0.257421	0.597828
ENSMUSG00000024070	Prkd3	1.14874	0.200052	0.0417231	0.203781	0.892178	-0.164596	0.257135	0.442784	0.857174	-0.22234	0.113714	0.266893	0.979804	-0.0294347	0.652778	0.865232
ENSMUSG00000022583	Ly6f	1.14873	0.200044	0.0579238	0.247849	0.203709	-2.29542	4.27812e-08	6.73625e-07	0.360328	-1.47262	9.4432e-05	0.000794279	1.09962	0.13701	0.112586	0.403124
ENSMUSG00000102018	Iqank1	1.14872	0.200027	0.0452683	0.214506	1.09496	0.130879	0.391222	0.585963	0.998285	-0.00247702	0.985216	0.99492	0.959439	-0.0597369	0.376696	0.698554
ENSMUSG00000059554	Ccdc28a	1.14871	0.200014	0.0505739	0.228881	1.07147	0.0995926	0.545223	0.718287	1.03644	0.0516377	0.724848	0.86252	0.98908	-0.0158414	0.800191	0.931959
ENSMUSG00000055980	Irs1	1.14846	0.199701	0.0498343	0.226931	3.13137	1.64679	9.47204e-08	1.39278e-06	5.13967	2.36168	1.2888e-13	6.03469e-12	1.16503	0.220368	0.0342932	0.209283
ENSMUSG00000025223	Ldb1	1.14844	0.199672	0.0079029	0.0752628	0.761829	-0.392461	9.18006e-06	8.82869e-05	0.831161	-0.266801	0.00165676	0.00940695	1.05645	0.0792257	0.199932	0.53327
ENSMUSG00000040040	Ift88	1.14838	0.199604	0.0232185	0.145609	0.944137	-0.0829312	0.437231	0.628615	0.996407	-0.00519272	0.956617	0.981258	1.03377	0.0479221	0.466146	0.762929
ENSMUSG00000002771	Grin2d	1.14832	0.199524	0.0702537	0.277828	1.43034	0.516355	0.053552	0.139843	1.08484	0.117478	0.495374	0.700109	0.934545	-0.0976645	0.205055	0.539167
ENSMUSG00000043903	Zfp469	1.1483	0.199505	0.0651826	0.266017	0.310039	-1.68948	0.000149692	0.00106565	0.955342	-0.0659101	0.686006	0.837722	2.23826	1.16238	0.000701674	0.0165354
[truncated: 12,500 more rows]
